# Supplementary material for: Development of mesenchymal subtype gene signature for clinical application in gastric cancer
Source: Oncotarget. 2017 Aug 7;8(39):66305–15. doi: 10.18632/oncotarget.19985 (PMC5630413; doi:10.18632/oncotarget.19985)
Supplement: Supplementary file 2 [file oncotarget-08-66305-s002.xls]

## Sheet: 6502
Supplementary Table 1: NanoString nCounter PanCancer pathways
Panel Name	GX PanCancer Pathways Panel
Probe Count	770
Comments	The nCounter GX PanCancer Pathways Panel is a comprehensive set of 770 essential genes representing 13 canonical pathways in cancer. 606 Pathway genes, 124 cancer driver genes, and 40 reference genes.
GeneSymbol	Accession	Tm CP	Tm RP	Target Sequence	NSID	Reference Probe	Isoform Coverage Hit List	Isoform Coverage Not Hit List	Comments
ABL1	NM_005157.3	78	81	CTGCGTGAGCTATGTGGATTCCATCCAGCAAATGAGGAACAAGTTTGCCTTCCGAGAGGCCATCAACAAACTGGAGAATAATCTCCGGGAGCTTCAGATC	NM_005157.3:3200	No	NM_005157;NM_007313	N/A
ACAD9	NM_014049.4	79	80	GAATCTCTTCAGCCTCTCTCAGCTGGACAAGTATGCTCCAGAAAACCTAGATGAGCAGATTAAGAAAGTGTCCCAGCAGATCCTTGAGAAGCGAGCCTAT	NM_014049.4:1935	No	NM_014049;NR_033426	N/A
ACVR1B	NM_004302.3	82	80	CGGGAGAGACTCGCTCACTCCCATGTTGGGTTTGAGACAGACACCTTTTCTATTTACCTCCTAATGGCATGGAGACTCTGAGAGCGAATTGTGTGGAGAA	NM_004302.3:1700	No	NM_004302;NM_020328;NM_020327	N/A
ACVR1C	NM_145259.2	82	84	GGAATTTTGCCACCATGTGACTTATTGGGGCAGAGAAAACTCAGGGTTGTCTTTGAGTCTGCACAAAAGCACCAGGGAACCTGCTTAGCAAATCGTCTGA	NM_145259.2:5168	No	NM_145259;NM_001111033;NM_001111032;NM_001111031	N/A
ACVR2A	NM_001616.3	82	79	ACATGGCTCCAGAGGTATTAGAGGGTGCTATAAACTTCCAAAGGGATGCATTTTTGAGGATAGATATGTATGCCATGGGATTAGTCCTATGGGAACTGGC	NM_001616.3:1245	No	NM_001616;NM_001278580;NM_001278579	N/A
AGK	NM_018238.3	82	83	GATGCTGGCGTCAAAGTTAGCAAGTACTGGTATCTTGGGCCTCTAAAAATCAAAGCAGCCCACTTTTTCAGCACTCTTAAGGAGTGGCCTCAGACTCATC	NM_018238.3:816	No	NM_018238	N/A
AKT1	NM_005163.2	85	85	TTCTTTGCCGGTATCGTGTGGCAGCACGTGTACGAGAAGAAGCTCAGCCCACCCTTCAAGCCCCAGGTCACGTCGGAGACTGACACCAGGTATTTTGATG	NM_005163.2:1772	No	NM_005163;NM_001014432;NM_001014431	N/A
AKT2	NM_001626.2	83	80	CGTGGTCCAGAAGAAGCTCCTGCCACCCTTCAAACCTCAGGTCACGTCCGAGGTCGACACAAGGTACTTCGATGATGAATTTACCGCCCAGTCCATCACA	NM_001626.2:1450	No	NM_001626;NM_001243028;NM_001243027	N/A
AKT3	NM_181690.1	80	82	GGAATATGTTAATGGGGGCGAGCTGTTTTTCCATTTGTCGAGAGAGCGGGTGTTCTCTGAGGACCGCACACGTTTCTATGGTGCAGAAATTGTCTCTGCC	NM_181690.1:755	No	NM_181690;NM_005465;NM_001206729	N/A
ALK	NM_004304.3	82	79	TAACTCCTCGGTTCTAGGGCTAAACGGCAATTCCGGAGCCGCAGGTGGTGGAGGTGGCTGGAATGATAACACTTCCTTGCTCTGGGCCGGAAAATCTTTG	NM_004304.3:3495	No	NM_004304	N/A
ALKBH2	NM_001001655.2	85	82	GCTTACTAATGATGAACCACCCGACCAACACGCACTGGTACCACAGTCTTCCCGTGAGAAAGAAGGTTCTGGCTCCACGGGTGAATCTGACTTTTCGTAA	NM_001001655.2:907	No	NM_001001655;NM_001145375;NM_001205180;NM_001205179;NM_001145374	N/A
ALKBH3	NM_139178.3	79	82	CACCCACAGGTGTATCTAGGGTCTGTTTGTATCCTGGCTTTGTTGACGTGAAAGAAGCTGACTGGATATTGGAACAGCTTTGTCAAGATGTTCCCTGGAA	NM_139178.3:690	No	NM_139178	N/A
AMER1	NM_152424.3	79	80	GTGCCCAAATTCCAACTTTCTGGCCTCTTACCAAAGCTGCTCTGGGATGGTGGGGCTGAAATTGGCCTGGCTATTTGGCAGGAAGTAAACACTCACCAAA	NM_152424.3:5755	No	NM_152424	N/A
AMH	NM_000479.3	85	85	GACCTCCGCGCCGAGCGCTCCGTACTCATCCCCGAGACCTACCAGGCCAACAATTGCCAGGGCGTGTGCGGCTGGCCTCAGTCCGACCGCAACCCGCGCT	NM_000479.3:1626	No	NM_000479	N/A
AMMECR1L	NM_001199140.1	83	82	GGCTCAGTGGTTTTTGGAGTGAAGAAGCCTTACTCCCTGCACATTCCCTCATGCTCCCACACAAGTCCAGCAATGGAAATGCTTGGGTTCCTCTTGCTTT	NM_001199140.1:3564	No	NM_001199140;NM_031445	N/A
ANGPT1	NM_001146.3	82	83	GTGGTAGTTATGTGAAGTCACCAAGGTTCTTGACCGTGAATCTGGAGCCGTTTGAGTTCACAAGAGTCTCTACTTGGGGTGACAGTGCTCACGTGGCTCG	NM_001146.3:2080	No	NM_001146;NM_001199859	N/A
APC	NM_000038.3	81	80	AAACAGCCACCACTTCTCCTAGAGGAGCCAAGCCATCTGTGAAATCAGAATTAAGCCCTGTTGCCAGGCAGACATCCCAAATAGGTGGGTCAAGTAAAGC	NM_000038.3:6850	No	NM_000038;NM_001127511;NM_001127510	N/A
APH1B	NM_001145646.1	81	84	GCTTAGACACTGTTGTCGCAAATAGCCATGCTTTGCCTTATGCCAAGGAGGCCCAGAGGGAGGGCCTAGTCTTCCTCTGTTGCTGTACATATATTGAAAT	NM_001145646.1:2930	No	NM_001145646;NM_031301	N/A
AR	NM_001011645.1	82	81	GCCATGGGCTGGCGATCCTTCACCAATGTCAACTCCAGGATGCTCTACTTCGCCCCTGATCTGGTTTTCAATGAGTACCGCATGCACAAGTCCCGGATGT	NM_001011645.1:810	No	NM_001011645;NM_000044	N/A
ARID1A	NM_006015.4	84	81	AGCTCCCAGGGTTGCTAGAGCTCCTTGTAGAATATTTCCGACGATGCCTGATTGAGATCTTTGGCATTTTAAAGGAGTATGAGGTGGGTGACCCAGGACA	NM_006015.4:5495	No	NM_006015;NM_139135	N/A
ARID1B	NM_020732.3	81	83	TGCTACATTAGTTAGGTACGTTGGGGATCGCAAAAACCCAGTCTGTCGAGAAATGTCCATGGCGCTTTTATCGAACCTTGCCCAAGGGGACGCACTAGCA	NM_020732.3:6335	No	NM_020732;NM_017519	N/A
ARID2	NM_152641.2	83	83	AGCTATTGGTTGGGCAGCAAAATGTTCAGTTGGTCCCAAGTGCAATGCCACCCTCAGGGGGAGTACAAACTGTGCCCATTTCGAACTTACAAATATTGCC	NM_152641.2:3355	No	NM_152641	N/A
ARNT2	NM_014862.3	84	80	CGGGCTCAAAGCTGGATTAGAAAGGGGAGAGGCACTTGTGACTTTGTTTGACTCTGTGACTCACTTCCTCGCTCACACCTTGTTTGAACTACTGGACTTT	NM_014862.3:5260	No	NM_014862	N/A
ASXL1	NM_001164603.1	83	83	CCGAGGCCGCGCGCCTGGTATTAGAAAACTACTCGGATGCTCCAATGACACCAAAACAGATTCTGCAGGTCATAGAGGCAGAAGGACTAAAGGAAATGAG	NM_001164603.1:472	No	NM_001164603;NM_015338	N/A
ATM	NM_138292.3	83	84	CTTTATGGCAGGGGTGGAAGGAGGTACATTTAATTCCCACTGCCTGCCTTTGGCAAGCCCTGGGTTCTTTGCTCCCCATATAGATGTCTAAGCTAAAAGC	NM_138292.3:6688	No	NM_138292;NM_000051	N/A
ATR	NM_001184.2	76	76	AAGACTTGGTTTACCTCCATAGAAGAAATGTGATGGGTCATGCTGTGGAATGGCCAGTGGTCATGAGCCGATTTTTAAGTCAATTAGATGAACACATGGG	NM_001184.2:565	No	NM_001184	N/A
ATRX	NM_000489.3	86	86	AGACTCCAGTGCATTTCTATCGTAACCGGGCGCGGGGGAGCGCAGATCGGCGCCCAGCAATCACAGAAGCCGACAAGGCGTTCAAGCGAAAACATGACCG	NM_000489.3:139	No	NM_000489;NM_138270	N/A
AXIN1	NM_181050.1	81	84	TTAGGGTGCAGCGCTCATTGTTCCTTGACGCAGAGTCCCAAAATGAATATCCAAGAGCAGGGTTTCCCCTTGGACCTCGGAGCAAGTTTCACCGAAGATG	NM_181050.1:135	No	NM_181050;NM_003502	N/A
AXIN2	NM_004655.3	82	80	CTTGTCCAGCAAAACTCTGAGGGCCACGGCGAGTGTGAGGTCCACGGAAACTGTTGACAGTGGATACAGGTCCTTCAAGAGGAGCGATCCTGTTAATCCT	NM_004655.3:1035	No	NM_004655	N/A
B2M	NM_004048.2	82	81	CGGGCATTCCTGAAGCTGACAGCATTCGGGCCGAGATGTCTCGCTCCGTGGCCTTAGCTGTGCTCGCGCTACTCTCTCTTTCTGGCCTGGAGGCTATCCA	NM_004048.2:25	Yes	NM_004048	N/A
BAD	NM_004322.3	85	85	CAGCACAGCGCTATGGCCGCGAGCTCCGGAGGATGAGTGACGAGTTTGTGGACTCCTTTAAGAAGGGACTTCCTCGCCCGAAGAGCGCGGGCACAGCAAC	NM_004322.3:652	No	NM_004322;NM_032989	N/A
BAIAP3	NM_003933.4	83	84	TTGTGCTGGCTGACGCCGTCTATGATGACCTTCAGTTCTGCTACAGTGTGTACGCCAGCCTCTTCCACAGCATCCTCAATGTGGACGTCTTCACCCTGAC	NM_003933.4:1950	No	NM_003933;NM_001286464;NM_001199099;NM_001199098;NM_001199097;NM_001199096	N/A
BAMBI	NM_012342.2	79	81	CCAAAAAGGGGCAGGTTGCAAAGTTAGACTTGGAATGCATGGTGCCGGTCAGTGGGCACGAGAACTGCTGTCTGACCTGTGATAAAATGAGACAAGCAGA	NM_012342.2:1010	No	NM_012342	N/A
BAP1	NM_004656.2	78	82	TGTATATGGATTTATCTTCCTGTTCAAATGGATCGAAGAGCGCCGGTCCCGGCGAAAGGTCTCTACCTTGGTGGATGATACGTCCGTGATTGATGATGAT	NM_004656.2:240	No	NM_004656	N/A
BAX	NM_138761.3	80	84	TTTTTCCGAGTGGCAGCTGACATGTTTTCTGACGGCAACTTCAACTGGGGCCGGGTTGTCGCCCTTTTCTACTTTGCCAGCAAACTGGTGCTCAAGGCCC	NM_138761.3:342	No	NM_138761;NM_004324;NM_138763;NM_138764;NR_027882	N/A
BCL2	NM_000657.2	78	80	GTGAAGCAGAAGTCTGGGAATCGATCTGGAAATCCTCCTAATTTTTACTCCCTCTCCCCGCGACTCCTGATTCATTGGGAAGTTTCAAATCAGCTATAAC	NM_000657.2:5	No	NM_000657;NM_000633	N/A
BCL2A1	NM_004049.2	79	81	TCATGTGTCATAACTCAGTCAAGCTCAGTGAGCATTCTCAGCACATTGCCTCAACAGCTTCAAGGTGAGCCAGCTCAAGACTTTGCTCTCCACCAGGCAG	NM_004049.2:80	No	NM_004049;NM_001114735	N/A
BCL2L1	NM_138578.1	82	82	CTAAGAGCCATTTAGGGGCCACTTTTGACTAGGGATTCAGGCTGCTTGGGATAAAGATGCAAGGACCAGGACTCCCTCCTCACCTCTGGACTGGCTAGAG	NM_138578.1:1560	No	NM_138578;NM_001191	N/A
BCOR	NM_001123383.1	83	81	CACCTCCTCTGTTGGAGAAGCAGACCGTTACCAAAGACGTCACAGATAAGCCACTAGACTTGTCTTCTAAAGTGGTGGATGTAGATGCTTCCAAAGCTGA	NM_001123383.1:1630	No	NM_001123383;NM_001123384;NM_001123385;NM_017745	N/A
BDNF	NM_170732.4	81	83	CAGGGTGATGCTCAGTAGTCAAGTGCCTTTGGAGCCTCCTCTTCTCTTTCTGCTGGAGGAATACAAAAATTACCTAGATGCTGCAAACATGTCCATGAGG	NM_170732.4:730	No	NM_170732;NM_170734;NM_001143806;NM_001143808;NM_001143812;NM_001143805;NM_001143810;NM_001143809;NM_001143816;NM_001143814;NM_001709;NM_170733;NM_170731;NM_170735;NM_001143813;NM_001143807;NM_001143811	N/A
BID	NM_197966.1	79	79	GCTTAGCTTTAGAAACAGTGCAACACTGGTCTGCTGTTCCAGTGGTAAGCTATGTCCCAGGAATCAGTTTAAAAGCACGACAGTGGATGCTGGGTCCATA	NM_197966.1:2095	No	NM_197966;NM_001244569;NM_197967;NM_001244567;NM_001244572;NM_001244570;NM_001196	N/A
BIRC3	NM_182962.1	85	78	GTGAGACTCGCGCCCTCCGGCACGGAAAAGGCCAGGCGACAGGTGTCGCTTGAAAAGACTGGGCTTGTCCTTGCTGGTGCATGCGTCGTCGGCCTCTGGG	NM_182962.1:3	No	NM_182962;NM_001165	N/A
BIRC7	NM_022161.2	83	83	GAGAAGGAGGCCCTTGCTTGGCGTGGGGGATGGCTTAACTGTACCTGTTTGGATGCTTCTGAATAGAAATAAAGTGGGTTTTCCCTGGAGGTACCCAGCA	NM_022161.2:1168	No	NM_022161;NM_139317	N/A
BMP2	NM_001200.2	81	80	TTAGGATAAGCAGGTCTTTGCACCAAGATGAACACAGCTGGTCACAGATAAGGCCATTGCTAGTAACTTTTGGCCATGATGGAAAAGGGCATCCTCTCCA	NM_001200.2:1515	No	NM_001200	N/A
BMP4	NM_001202.2	80	80	ACCGAATGCTGATGGTCGTTTTATTATGCCAAGTCCTGCTAGGAGGCGCGAGCCATGCTAGTTTGATACCTGAGACGGGGAAGAAAAAAGTCGCCGAGAT	NM_001202.2:490	No	NM_001202;NM_130851;NM_130850	N/A
BMP5	NM_021073.2	82	80	GGTCTTGTGGGAAGACAGGGACCTCAGTCAAAACAACCATTCATGGTGGCCTTCTTCAAGGCGAGTGAGGTACTTCTTCGATCCGTGAGAGCAGCCAACA	NM_021073.2:1570	No	NM_021073	N/A
BMP6	NM_001718.2	82	82	CCTGTTTTTGTTGGACACCCGTGTAGTATGGGCCTCAGAAGAAGGCTGGCTGGAATTTGACATCACGGCCACTAGCAATCTGTGGGTTGTGACTCCACAG	NM_001718.2:1045	No	NM_001718	N/A
BMP7	NM_001719.1	79	79	GCTTCGTCAACCTCGTGGAACATGACAAGGAATTCTTCCACCCACGCTACCACCATCGAGAGTTCCGGTTTGATCTTTCCAAGATCCCAGAAGGGGAAGC	NM_001719.1:525	No	NM_001719	N/A
BMP8A	NM_181809.3	80	84	CCCAGAATATGCTTAGAGGTGCTGCTGTATTTACCTGAGAGCTATGCTTTTCATCAAAAACCTAAACGTGATCATCTCTTGGATGAGGTGTGGCCCTGCA	NM_181809.3:5015	No	NM_181809	N/A
BMPR1B	NM_001203.1	81	82	GTTTCACGATGATAGAAGAGGATGACTCTGGGTTGCCTGTGGTCACTTCTGGTTGCCTAGGACTAGAAGGCTCAGATTTTCAGTGTCGGGACACTCCCAT	NM_001203.1:430	No	NM_001203;NM_001256793;NM_001256792;NM_001256794	N/A
BNIP3	NM_004052.2	82	80	CACCTCGCTCGCAGACACCACAAGATACCAACAGGGCTTCTGAAACAGATACCCATAGCATTGGAGAGAAAAACAGCTCACAGTCTGAGGAAGATGATAT	NM_004052.2:325	No	NM_004052	N/A
BRAF	NM_004333.3	81	80	GTACCTGCAAGGTGTGGAGTTACAGTCCGAGACAGTCTAAAGAAAGCACTGATGATGAGAGGTCTAATCCCAGAGTGCTGTGCTGTTTACAGAATTCAGG	NM_004333.3:565	No	NM_004333	N/A
BRCA1	NM_007305.2	81	84	CATTAGATGATAGGTGGTACATGCACAGTTGCTCTGGGAGTCTTCAGAATAGAAACTACCCATCTCAAGAGGAGCTCATTAAGGTTGTTGATGTGGAGGA	NM_007305.2:1275	No	NM_007305;XM_006722037;XM_006722034;XM_006722032;NR_027676;NM_007298;XM_006722029;XM_006722038;XM_006722040;XM_006722035;XM_006722031;NM_007297;XM_006722030;XM_006722039;NM_007300;NM_007299;NM_007294;XM_006722036;XM_006722041;XM_006722033	NA
BRCA2	NM_000059.3	81	79	GGGGACAGATTTGTGACCGGCGCGGTTTTTGTCAGCTTACTCCGGCCAAAAAAGAACTGCACCTCTGGAGCGGACTTATTTACCAAGCATTGGAGGAATA	NM_000059.3:115	No	NM_000059	N/A
BRIP1	NM_032043.1	81	80	GATGTGCAAAGCCTGGGATATAGAAGAACTTGTCAGCCTGGGGAAGAAACTAAAGGCCTGTCCATATTACACAGCCCGAGAACTAATACAAGATGCTGAC	NM_032043.1:1130	No	NM_032043	N/A
C10orf76	NM_024541.2	82	83	CTGGTATATTCTAGGAGTAAGTGCAGGAATTCAGCAGTGAGAGCATGTCTGGGACCACCTGGACTGCCATCCATTTAACCTCAAATCTCTTTGGGATACT	NM_024541.2:3750	No	NM_024541	N/A
C19orf40	NM_152266.3	81	83	GGAATTGTAGTCGTTGAAAAAACCCGGATGAGTGAACAATACTTCCCAGCCCTACAGAAGTTTACTGTGCTGGACCTTGGAATGGTGCTGCTTCCAGTGG	NM_152266.3:376	No	NM_152266	N/A
CACNA1C	NM_199460.2	80	79	TGAAACACCCTGTGGTAGCAGCTTTGCTGTCTTCTACTTCATCAGCTTCTACATGCTCTGTGCCTTCCTGATCATCAACCTCTTTGTAGCTGTCATCATG	NM_199460.2:4785	No	NM_199460;NM_001129840;NM_001129835;NM_001129834;NM_001129830;NM_001129837;NM_001129832;NM_001129838;NM_000719;NM_001167625;NM_001129843;NM_001129846;NM_001129839;NM_001129827;NM_001129829;NM_001129831;NM_001167624;NM_001129833;NM_001129841;NM_001129836;NM_001167623;NM_001129842;NM_001129844	N/A
CACNA1D	NM_000720.2	83	82	TATCGTGTGATTTGCAAGATGACGAGCCTGAGGAAACAAAACGAGAAGAAGAAGATGATGTGTTCAAAAGAAATGGTGCCCTGCTTGGAAACCATGTCAA	NM_000720.2:5195	No	NM_000720;NM_001128840;NM_001128839	N/A
CACNA1E	NM_000721.2	80	81	CAGGACGACCATTCTGAGCCAGTGAGTCTATTGCATGGTGTTTTGAGAAAGGGAATTTTAGTGACACCTTATGCCATTTCAAGAGGAGAAATGCAGGCTG	NM_000721.2:9325	No	NM_000721;NM_001205294;NM_001205293	N/A
CACNA1G	NM_198397.1	82	82	TTTGACAACATTGGCTATGCCTGGATCGCCATCTTCCAGGTCATCACGCTGGAGGGCTGGGTCGACATCATGTACTTTGTGATGGATGCTCATTCCTTCT	NM_198397.1:1380	No	NM_198397;NM_001256359;NM_198382;XM_006722161;NM_001256327;NM_198396;NM_198384;NM_001256333;NM_001256325;NM_198379;NM_001256328;NM_001256360;XM_006722160;NR_046054;NM_198376;NM_198383;NM_001256334;NM_198377;NM_198386;NM_001256324;NM_001256330;NM_018896;NR_046055;NM_001256326;NM_001256361;NM_198385;NM_001256331;NR_046057;NM_198388;NR_046058;NM_198378;NM_001256329;NM_198387;NR_046056;NM_001256332;N…	NA
CACNA1H	NM_021098.2	85	85	GACACGGACGAGGACAAGACGTCGGTCCACTTCGAGGAGGACTTCCACAAGCTCAGAGAACTCCAGACCACAGAGCTGAAGATGTGTTCCCTGGCCGTGA	NM_021098.2:3329	No	NM_021098;NM_001005407	N/A
CACNA2D1	NM_000722.2	83	80	TCCCTTCGGCCGTCACTATCAAATCATGGGTGGATAAGATGCAAGAAGACCTTGTCACACTGGCAAAAACAGCAAGTGGAGTCAATCAGCTTGTTGATAT	NM_000722.2:335	No	NM_000722	N/A
CACNA2D2	NM_001005505.1	81	82	AGCTTTGAGTCTGAAGGACACGTTTTCATTGCTCCCAGAGAGTACTGCAAGGACCTGAATGCCTCAGACAACAACACCGAGTTCCTGAAAAACTTTATTG	NM_001005505.1:2045	No	NM_001005505;NM_001174051;NM_006030	N/A
CACNA2D3	NM_018398.2	80	84	TAAAATCCATTGCTGCTAAGTACTCCGGTTCCCAGCTTCTGCAAAAGAAATACAAAGAGTATGAGAAAGACGTTGCCATAGAAGAAATCGATGGCCTCCA	NM_018398.2:205	No	NM_018398	N/A
CACNA2D4	NM_001005737.1	82	81	GGATTCTTCAGGATCTATCCAGGTATAAAATGGACACCTGATGAGAATGGAGTCATTACTTTTGACTGCCGAAACCGCGGCTGGTACATTCAAGCTGCTA	NM_001005737.1:990	No	NM_001005737;NM_172364	N/A
CACNB2	NM_000724.3	81	80	TCTTTTGTAAGTGCTACATAAATTGGCCTGGTATGGCTGCAGTCCTCCGGTTGCATACTGGACTCTTCAAAAACTGTTTTGGGTAGCTGCCACTTGAACA	NM_000724.3:2610	No	NM_000724;NM_201572;NM_201571;NM_001167945;NM_201570;NM_201593;NM_201597;NM_201590;NM_201596	N/A
CACNB3	NM_000725.2	82	79	CTCCCGGGGGAAGTCACAGATGAAGCACCTGACCGTACAGATGATGGCATATGATAAGCTGGTTCAGTGCCCACCGGAGTCATTTGATGTGATTCTGGAT	NM_000725.2:1115	No	NM_000725;NM_001206917;NM_001206916;NM_001206915	N/A
CACNB4	NM_001005747.2	84	82	ACTCCACAGAGAACTCTCCAATTGAAAGACGAAGTCTAATGACCTCTGATGAAAATTATCACAATGAAAGGGCTCGGAAGAGTAGGAACCGCTTGTCTTC	NM_001005747.2:1483	No	NM_001005747;NM_001005746;NM_000726;NM_001145798	N/A
CACNG1	NM_000727.2	83	83	AAGAGGGACTATCTGCTGCGACCCGCGTCCATGTTCTATGCCTTTGCAGGTCTCTGCATCCTCGTCTCGGTGGAGGTCATGCGGCAGTCGGTGAAGCGCA	NM_000727.2:464	No	NM_000727	N/A
CACNG4	NM_014405.2	81	82	TCCCCAGAACGGCTCTTTTTGTCACACAGGATGGCATGTGATCCTCAAGACGACGAACAATGAACTAAAGCCAAATGCAGCCCTCCCTGGCCTCCAGAGG	NM_014405.2:1030	No	NM_014405	N/A
CACNG6	NM_145814.1	83	81	GAGACTTTTTACAACTCATCTGCAGCTCCGGGTGCGGTTGGGGGAGATAGCGAAGGGTCTGGCCTCGCTGTGATCTGATTTGGGATTAAAGGTTTGGAAA	NM_145814.1:1745	No	NM_145814;NM_145815;NR_102308;NM_031897	N/A
CALML3	NM_005185.2	83	84	CCTGCGCCTGGTTGATTCAGCCCACCTCTCTGCATCCCGCTTCCCGCGTCTCTTCTCTGCACTCCTGCCGACCTTCCCACCTGCTCATCTGAATGACACG	NM_005185.2:685	No	NM_005185	N/A
CALML5	NM_017422.4	86	86	CCGGTGAGCTGACTCCTGAGGAGGAGGCCCAGTACAAAAAGGCTTTCTCCGCGGTTGACACGGATGGAAACGGCACCATCAATGCCCAGGAGCTGGGCGC	NM_017422.4:136	No	NM_017422	N/A
CALML6	NM_138705.2	83	83	ATGGCCAAGGATGTGGACAGAGACAACAAAGGGTTCTTCAACTGCGATGGTTTCCTGGCACTAATGGGAGTTTACCATGAGAAGGCCCAGAACCAGGAGA	NM_138705.2:682	No	NM_138705	N/A
CAMK2B	NM_001220.3	82	82	TCACCAGAAGCTGGAGAGAGAGGCTCGGATCTGCCGCCTTCTGAAGCATTCCAACATCGTGCGTCTCCACGACAGCATCTCCGAGGAGGGCTTCCACTAC	NM_001220.3:365	No	NM_001220;NM_172080;NM_172078;NM_172083;NM_172084;NM_172081;NM_172079;NM_172082	N/A
CAPN2	NM_001748.4	80	83	CCATGAATTCCTATGAAATGCGGAAGGCATTAGAAGAAGCAGGTTTCAAGATGCCCTGTCAACTCCACCAAGTCATCGTTGCTCGGTTTGCAGATGACCA	NM_001748.4:2085	No	NM_001748;NM_001146068	N/A
CARD11	NM_032415.2	82	83	TTGAAAATCGGCCCAAGAAGGAGCAGGTTCTGGAACTGGAGCGGGAGAATGAAATGCTGAAGACCAAAAACCAGGAGCTGCAGTCCATCATCCAGGCCGG	NM_032415.2:1075	No	NM_032415	N/A
CASP10	NM_032977.3	81	81	GAAAGCCTGAAGCACTTTGTGGCTTCCACGGGTTCGTTTCTAGGAAGCTTTTGCTTTACCTGGGGAAACCCCAAGCTCTACAGTGAGAAAGTTGTAAATT	NM_032977.3:20	No	NM_032977;NM_001206524;NM_001230;NM_032974;NM_001206542;NM_032976	N/A
CASP12	NM_001191016.1	78	82	CGAAATGGTTCTGAACTTGACCTTTTGGGGATGCGAGATCTACTTGAAAACCTTGGATACTCAGTGGTTATAAAAGAGAATCTCACAGCTCAGGAAATGG	NM_001191016.1:595	No	NM_001191016;NR_034070;NR_034064;NR_034063;NR_034061	NR_034067;NR_034071;NR_034065;NR_034068;NR_034066
CASP3	NM_032991.2	81	83	ACTCCACAGCACCTGGTTATTATTCTTGGCGAAATTCAAAGGATGGCTCCTGGTTCATCCAGTCGCTTTGTGCCATGCTGAAACAGTATGCCGACAAGCT	NM_032991.2:685	No	NM_032991;NM_004346	N/A
CASP7	NM_001227.3	80	82	ATCAATGACACAGATGCTAATCCTCGATACAAGATCCCAGTGGAAGCTGACTTCCTCTTCGCCTATTCCACGGTTCCAGGCTATTACTCGTGGAGGAGCC	NM_001227.3:915	No	NM_001227;NM_001267058;NM_001267057;NM_001267056;NM_033340;NM_033339;NM_033338	N/A
CASP8	NM_001228.4	82	85	AGATGGACTTCAGCAGAAATCTTTATGATATTGGGGAACAACTGGACAGTGAAGATCTGGCCTCCCTCAAGTTCCTGAGCCTGGACTACATTCCGCAAAG	NM_001228.4:301	No	NM_001228;NM_033355;NM_001080124;NM_001080125;NM_033358;NM_033356	N/A
CASP9	NM_001229.2	80	82	CCTGGGGTATAAAACTTTCCTCGCCTGACAACCACTGGTCTGTAGGGATTTTTGGCTACACACAAACCAGTATCGCTCATAGATCAGCAAACCGGGGCCT	NM_001229.2:1805	No	NM_001229;NR_102732;NR_102733;NM_032996;NM_001278054	N/A
CBL	NM_005188.2	82	81	GTTGTGGTAAGGATGCAGGGTATTTCGCAGAACCCAGGACGGGAAGTGCCTTTGGTTCTTGGGTGGAGCTGGAACTGCAGAGCTTTGCACCTAGTCCTTT	NM_005188.2:7485	No	NM_005188	N/A
CBLC	NM_012116.3	84	86	CCATTGACCTCACCTGCAGCGGGCACGTGTCCATCTTCGAGTTCGACGTCTTCACCAGGCTCTTTCAGCCATGGCCAACACTCCTCAAGAACTGGCAGCT	NM_012116.3:652	No	NM_012116;NM_001130852	N/A
CC2D1B	NM_032449.2	81	83	TTGCATAAGCACAGCTCAAGAACTGAGCTTTGTATGTGTCCTTTTGGGGGATAACAGGGCTGGACCATGCTTCCCTGCCCTTAAACGCAGAGCTTTTAGT	NM_032449.2:4182	No	NM_032449	N/A
CCNA1	NM_003914.3	79	78	TTGTGCCTTGCCTGAGTGAGCTTCATAAAGCGTACCTTGATATACCCCATCGACCTCAGCAAGCAATTAGGGAGAAGTACAAGGCTTCAAAGTACCTGTG	NM_003914.3:1605	No	NM_003914;NM_001111047;NM_001111046;NM_001111045	N/A
CCNA2	NM_001237.2	78	78	CGGGACAAAGCTGGCCTGAATCATTAATACGAAAGACTGGATATACCCTGGAAAGTCTTAAGCCTTGTCTCATGGACCTTCACCAGACCTACCTCAAAGC	NM_001237.2:1210	No	NM_001237	N/A
CCNB1	NM_031966.2	81	81	AACTTGAGGAAGAGCAAGCAGTCAGACCAAAATACCTACTGGGTCGGGAAGTCACTGGAAACATGAGAGCCATCCTAATTGACTGGCTAGTACAGGTTCA	NM_031966.2:715	No	NM_031966	N/A
CCNB3	NM_033671.1	80	82	GATTGAACGCAGCCTTTGAATACTGCCTGGCCTATCGCGAATACATCCCTGCCTTGGACAAGACGCAGCTGAATCTCTAAGTGATGCTACTGCCACTACC	NM_033671.1:35	No	NM_033671;NM_033031;NM_033670	N/A
CCND1	NM_053056.2	80	83	TTGAACACTTCCTCTCCAAAATGCCAGAGGCGGAGGAGAACAAACAGATCATCCGCAAACACGCGCAGACCTTCGTTGCCCTCTGTGCCACAGATGTGAA	NM_053056.2:690	No	NM_053056	N/A
CCND2	NM_001759.2	81	78	AGCCTGCATCCCTTCGCCTGCAGCCTACTTTGGGGAAATAAAGTGCCTTACTGACTGTAGCCATTACAGTATCCAATGTCTTTTGACAGGTGCCTGTCCT	NM_001759.2:5825	No	NM_001759	N/A
CCND3	NM_001760.2	81	83	GGCCAGCCATGTCTGCATTTCGGTGGCTAGTCAAGCTCCTCCTCCCTGCATCTGACCAGCAGCGCCTTTCCCAACTCTAGCTGGGGGTGGGCCAGGCTGA	NM_001760.2:1215	No	NM_001760;NM_001136017;NM_001136126;NM_001287427;NM_001136125;NM_001287434	N/A
CCNE1	NM_001238.1	82	82	CCTCCAGACACCAGTGCGTGCTCCCGATGCTGCTATGGAAGGTGCTACTTGACCTAAGGGACTCCCACAACAACAAAAGCTTGAAGCTGTGGAGGGCCAC	NM_001238.1:1635	No	NM_001238	N/A
CCNE2	NM_057735.1	82	78	CGCCAGCTGAGCCGAGCGGTAGCTGGTCTGGCGAGGTTTTATACACCTGAAAGAAGAGAATGTCAAGACGAAGTAGCCGTTTACAAGCTAAGCAGCAGCC	NM_057735.1:50	No	NM_057735;NM_057749	N/A
CCNO	NM_021147.3	85	85	CTTAGGACCGCGCCAGCCTCTGAGCCCGGCCTCCTTCGCACTTTCGAGTGCGCGTTTGCTGCCCGCCGCAGCCCGGGCGTTGAAGGTAGTAAAGCGGCCA	NM_021147.3:45	No	NM_021147	N/A
CCR7	NM_001838.2	82	79	TTCCGAAAACCAGGCCTTATCTCCAAGACCAGAGATAGTGGGGAGACTTCTTGGCTTGGTGAGGAAAAGCGGACATCAGCTGGTCAAACAAACTCTCTGA	NM_001838.2:1610	No	NM_001838	N/A
CD14	NM_000591.2	82	83	GCCCAAGCACACTCGCCTGCCTTTTCCTGCGAACAGGTTCGCGCCTTCCCGGCCCTTACCAGCCTAGACCTGTCTGACAATCCTGGACTGGGCGAACGCG	NM_000591.2:885	No	NM_000591;NM_001174105;NM_001174104;NM_001040021	N/A
CD19	NM_001770.4	82	78	AGATTCACACCTGACTCTGAAATCTGAAGACCTCGAGCAGATGATGCCAACCTCTGGAGCAATGTTGCTTAGGATGTGTGCATGTGTGTAAGTGTGTGTG	NM_001770.4:1770	No	NM_001770;NM_001178098	N/A
CD40	NM_001250.4	80	81	CCCAGGAAGCCATATACACAGATGCCCATTGCAGCATTGTTTGTGATAGTGAACAACTGGAAGCTGCTTAACTGTCCATCAGCAGGAGACTGGCTAAATA	NM_001250.4:1265	No	NM_001250;NM_152854	N/A
CDC14A	NM_033313.2	84	83	ATTGCTTGGATTAGAATATGCCGGCCAGGCTCTATTATAGGACCCCAGCAGCACTTCCTGGAAGAAAAACAAGCATCGTTGTGGGTCCAAGGAGACATTT	NM_033313.2:1400	No	NM_033313;NM_033312;NM_003672	N/A
CDC14B	NM_003671.3	79	82	GAGAGGCTATCTGCTGCTCTTCCATTTACCCACATCAGGTTATTCTCCATGTCACTCAGTGGAGATGACTCCAGATGTGTTTAAAGACTGGACAATTCAC	NM_003671.3:4940	No	NM_003671;NM_001077181;NM_033331	N/A
CDC25A	NM_001789.2	82	79	TCAGAAGCTGTTGGGATGTAGTCCAGCTCTGAAGAGGAGCCATTCTGATTCTCTTGACCATGACATCTTTCAGCTCATCGACCCAGATGAGAACAAGGAA	NM_001789.2:690	No	NM_001789;NM_201567	N/A
CDC25B	NM_021873.2	80	78	CACCATACGAGCACCTCCAGCCTGAACAGAAGCTCTTACTCTTTCCTATTTCAGTGTTACCTGTGTGCTTGGTCTGTTTGACTTTACGCCCATCTCAGGA	NM_021873.2:3045	No	NM_021873;NM_001287524;NM_001287522;NM_001287520;NM_001287518;NM_001287519;NM_001287516;NM_021872;NM_004358;NM_001287517	N/A
CDC25C	NM_001790.2	80	82	CTCTCTGTGTGACATTACTATCACTCAGATGCTGGAGGAAGATTCTAACCAGGGGCACCTGATTGGTGATTTTTCCAAGGTATGTGCGCTGCCAACCGTG	NM_001790.2:1055	No	NM_001790;NM_001287582;NM_022809;NM_001287583	N/A
CDC6	NM_001254.3	78	81	GAGATCAGGTTCTGGACAATGCTGCAGTTCAATTCTGTGCCCGCAAAGTCTCTGCTGTTTCAGGAGATGTTCGCAAAGCACTGGATGTTTGCAGGAGAGC	NM_001254.3:1300	No	NM_001254	N/A
CDC7	NM_003503.2	81	80	ATCCCACATAATCACAGGAAACAAGATTCCACTGAGTGGCCCAGTACCTAAGGAGCTGGATCAGCAGTCCACCACAAAAGCTTCTGTTAAAAGACCCTAC	NM_003503.2:805	No	NM_003503;NM_001134420;NM_001134419	N/A
CDH1	NM_004360.2	80	80	CGATAATCCTCCGATCTTCAATCCCACCACGTACAAGGGTCAGGTGCCTGAGAACGAGGCTAACGTCGTAATCACCACACTGAAAGTGACTGATGCTGAT	NM_004360.2:1230	No	NM_004360	N/A
CDK2	NM_001798.2	80	81	TCGCTGGCGCTTCATGGAGAACTTCCAAAAGGTGGAAAAGATCGGAGAGGGCACGTACGGAGTTGTGTACAAAGCCAGAAACAAGTTGACGGGAGAGGTG	NM_001798.2:220	No	NM_001798;NM_052827	N/A
CDK4	NM_000075.2	79	81	ACTTTTAACCCACACAAGCGAATCTCTGCCTTTCGAGCTCTGCAGCACTCTTATCTACATAAGGATGAAGGTAATCCGGAGTGAGCAATGGAGTGGCTGC	NM_000075.2:1055	No	NM_000075	N/A
CDK6	NM_001259.5	82	81	GGGAAAGAAAAGTGCAATGATTCTGGACTGAGACGCGCTTGGGCAGAGGCTATGTAATCGTGTCTGTGTTGAGGACTTCGCTTCGAGGAGGGAAGAGGAG	NM_001259.5:15	No	NM_001259	NM_001145306
CDKN1A	NM_000389.2	80	82	CATGTGTCCTGGTTCCCGTTTCTCCACCTAGACTGTAAACCTCTCGAGGGCAGGGACCACACCCTGTACTGTTCTGTGTCTTTCACAGCTCCTCCCACAA	NM_000389.2:1975	No	NM_000389;NM_001220778;NM_001220777;NM_078467	N/A
CDKN1B	NM_004064.2	82	81	GCTTCCGAGAGGGGTTCGGGCCGCGTAGGGGCGCTTTGTTTTGTTCGGTTTTGTTTTTTTGAGAGTGCGAGAGAGGCGGTCGTGCAGACCCGGGAGAAAG	NM_004064.2:365	No	NM_004064	N/A
CDKN1C	NM_000076.2	84	79	TGTCCAGGCGTGGACCGCTCTGCCACGCACTAGCTCGGTTATTGGTTATGCCAAAGGCACTCTCCATCTCCCACATCTGGTTATTGACAAGTGTAACTTT	NM_000076.2:1605	No	NM_000076;NM_001122631;NM_001122630	N/A
CDKN2A	NM_000077.3	82	81	AAGCGCACATTCATGTGGGCATTTCTTGCGAGCCTCGCAGCCTCCGGAAGCTGTCGACTTCATGACAAGCATTTTGTGAACTAGGGAAGCTCAGGGGGGT	NM_000077.3:975	No	NM_000077;NM_058197;NM_058195;NM_001195132	N/A
CDKN2B	NM_004936.3	82	81	CACTTGGGTGACGGCAGTCGATGCGTTCACTCCAATGTCTGCTGAGGAGTTATGGTGAACCCACAACTTAGGCCCTAGCGGCAGAAAGGAAAACCTGAAG	NM_004936.3:1175	No	NM_004936;NM_078487	N/A
CDKN2C	NM_001262.2	82	84	ATAATGTAAACGTCAATGCACAAAATGGATTTGGAAGGACTGCGCTGCAGGTTATGAAACTTGGAAATCCCGAGATTGCCAGGAGACTGCTACTTAGAGG	NM_001262.2:1295	No	NM_001262;NM_078626	N/A
CDKN2D	NM_001800.3	84	79	CTTTCTCTTCTTGTTTCTCCTGCCCACTGCTGCAGTAGGGGAGGAGCACAGTTTGTGGCTTATAGGTGTTGGTTTTGGGGGTGTGAGTGTTTGGGGGACG	NM_001800.3:870	No	NM_001800;NM_079421	N/A
CEBPA	NM_004364.2	81	82	GAGCTGGGAGCCCGGCAACTCTAGTATTTAGGATAACCTTGTGCCTTGGAAATGCAAACTCACCGCTCCAATGCCTACTGAGTAGGGGGAGCAAATCGTG	NM_004364.2:1320	No	NM_004364;NM_001285829;NM_001287435;NM_001287424	N/A
CEBPE	NM_001805.2	86	85	AGAACCCTGAGACATAGACCATGGATAAATGGCAACCGGGGTGGCAAAGAGGGCAGGACCCAGCATAATGATTATATGGCTGAATAAAGTTGCACTGTGA	NM_001805.2:1096	No	NM_001805	N/A
CHAD	NM_001267.2	83	83	ACACCAACCTGGAGAAGTTCTCAGATGGTGCCTTCCTGGGTGTAACCACGCTGAAACACGTCCATTTGGAGAACAACCGCTTGAACCAGCTACCCTCCAA	NM_001267.2:810	No	NM_001267	N/A
CHEK1	NM_001114121.1	83	81	AGGGTGATGGATTGGAGTTCAAGAGACACTTCCTGAAGATTAAAGGGAAGCTGATTGATATTGTGAGCAGCCAGAAGATTTGGCTTCCTGCCACATGATC	NM_001114121.1:2225	No	NM_001114121;NR_045205;NR_045204;NM_001244846;NM_001274;NM_001114122	N/A
CHEK2	NM_007194.3	83	83	CAGCGTTACCCAGTCCCAAGGCTCCTCCTCACAGTCCCAGGGCATATCCAGCTCCTCTACCAGCACGATGCCAAACTCCAGCCAGTCCTCTCACTCCAGC	NM_007194.3:140	No	NM_007194;NM_145862;NM_001257387;NM_001005735	N/A
CHUK	NM_001278.3	79	79	TAGAACCCATGGAAAACTGGCTACAGTTGATGTTGAATTGGGACCCTCAGCAGAGAGGAGGACCTGTTGACCTTACTTTGAAGCAGCCAAGATGTTTTGT	NM_001278.3:860	No	NM_001278	N/A
CIC	NM_015125.3	82	83	GCTGCTGCCCACCCGAGCTTCTCGTTCTCAGCGTGCGGCCAGTGAGGACATGACGAGTGATGAGGAGCGCATGGTCATCTGTGAGGAGGAAGGGGATGAT	NM_015125.3:1290	No	NM_015125	N/A
CLCF1	NM_013246.2	80	82	GATGGGTGTTGCTCCCTTATCCCCAAATCACTCTATACATCCAATTCAGGAAACAAACATGGTGGCAATTCTACACAAAAAGAGATGAGATTAACAGTGC	NM_013246.2:1296	No	NM_013246;NM_001166212	N/A
CNOT10	NM_001256741.1	82	81	TGCTGCAGAAGCCCTCATCTCTCTCGACAGAATATCTGATGCCATTACTCACTTGAACCCGGAGAATGTCACTGATGTCTCCTTAGGGATCTCTTCAAAT	NM_001256741.1:1962	No	NM_001256741;NM_001256742;NM_015442;NR_046352	N/A
CNOT4	NM_001190848.1	84	83	AAGTGCCAGTGCTTATGTAACCTATATCCGGTCAGAAGACGCTCTCAGAGCCATACAGTGTGTCAACAATGTGGTAGTAGATGGCAGAACACTTAAGGCA	NM_001190848.1:795	No	NM_001190848;NM_013316;NM_001008225;NM_001190850;NM_001190849;NM_001190847	NA
CNTFR	NM_147164.1	82	86	CATGCACCTGTTCTCCACCATCAAGTACAAGGTCTCCATAAGTGTCAGCAATGCCCTGGGCCACAATGCCACAGCTATCACCTTTGACGAGTTCACCATT	NM_147164.1:784	No	NM_147164;NM_001207011;NM_001842	N/A
COG7	NM_153603.3	83	84	TGTGTCTGATTTCACCAGCACTCTCCAGTCCATACGAAAGAAGTGCAAACTGGACCACATTCCTCCCAACTCCCTCTTCCAGGAAGATTGGACGGCTTTT	NM_153603.3:1492	No	NM_153603	N/A
COL11A1	NM_001854.3	81	82	TAATGAGCATGGTATTCAGCAAATTGGTGTTGAGGTTGGGAGATCACCTGTTTTTCTGTTTGAAGACCACACTGGAAAACCTGCCCCAGAAGACTATCCC	NM_001854.3:674	No	NM_001854;NM_080629;NM_001190709;NM_080630	N/A
COL11A2	NM_001163771.1	83	84	GTGCTCGTCCAGTATTGGACACCCATGGAGTGATCATCTTTGGTGCCCGTATTCTGGATGAAGAAGTCTTTGAGGGTGATGTCCAGGAGCTGGCCATTGT	NM_001163771.1:760	No	NM_001163771;NM_080680;NM_080679;NM_080681	N/A
COL1A1	NM_000088.3	82	81	CAGAAACATCGGATTTGGGGAACGCGTGTCAATCCCTTGTGCCGCAGGGCTGGGCGGGAGAGACTGTTCTGTTCCTTGTGTAACTGTGTTGCTGAAAGAC	NM_000088.3:5210	No	NM_000088	N/A
COL1A2	NM_000089.3	83	81	CCAATGGATTTGCTGGTCCTGCTGGTGCTGCTGGTCAACCTGGTGCTAAAGGAGAAAGAGGAGCCAAAGGGCCTAAGGGTGAAAACGGTGTTGTTGGTCC	NM_000089.3:2635	No	NM_000089	N/A
COL24A1	NM_152890.5	80	79	GATGCCATTGAGGTTTTCTGCAATTTCAGTGCTGGTGGCCAGACATGCTTACCTCCTGTTTCTGTAACAAAGTTGGAGTTTGGAGTTGGGAAAGTCCAGA	NM_152890.5:4752	No	NM_152890	N/A
COL27A1	NM_032888.2	86	86	GGATCCAAACCTTGGCTGCTCCTCTGACACCATCGAGGTCTCCTGCAACTTCACTCATGGTGGACAGACGTGTCTCAAGCCCATCACGGCCTCCAAGGTC	NM_032888.2:5120	No	NM_032888	N/A
COL2A1	NM_001844.4	81	83	GACCTGATGTCCATTCATCCCACCCTCTCACAGTTCGGACTTTTCTCCCCTCTCTTTCTAAGAGACCTGAACTGGGCAGACTGCAAAATAAAATCTCGGT	NM_001844.4:4745	No	NM_001844;NM_033150	N/A
COL3A1	NM_000090.3	81	80	TTGGCACAACAGGAAGCTGTTGAAGGAGGATGTTCCCATCTTGGTCAGTCCTATGCGGATAGAGATGTCTGGAAGCCAGAACCATGCCAAATATGTGTCT	NM_000090.3:180	No	NM_000090	N/A
COL4A3	NM_000091.3	79	82	ATGTGGTATCCTGGAGCATTGTGTATAGAACTGGATTTTCAGACCTGCTGAGGACCGTAAGGCCTGATGGAACACAGAACTGAACTGAGGTTCATGGATT	NM_000091.3:5630	No	NM_000091	N/A
COL4A4	NM_000092.4	81	82	CGTGCTGGAAATCTGGGATGCTTCCTTCTGGGTTCTGATTCTCAGTGAGTGGAGCCCATTCATCCAGGCAGGTTTCCATGCTATGAGTGGCCCTTTCGTT	NM_000092.4:8255	No	NM_000092	N/A
COL4A5	NM_033381.1	84	84	ACTGCTGCCGTCAATGGTGCTACTATATATGATCAAGATAACATGCTGACTAGTAACCATGAAGATTCAGATGTACCTCAGCAATGCGCCAGAGCAAAGT	NM_033381.1:5360	No	NM_033381;NM_000495;NM_033380	N/A
COL4A6	NM_001847.2	83	83	TGGGATTTCCTGGGCTTAATGGATTCCAAGGAATTGAGGGTCAAAAGGGTGACATTGGCCTGCCAGGCCCAGATGTTTTCATCGATATAGATGGTGCTGT	NM_001847.2:1070	No	NM_001847;NM_001287760;NM_001287759;NM_001287758;NM_033641	N/A
COL5A1	NM_000093.3	79	81	GTAAAGGTCATCCCACCATCACCAAAGCCTCCGTTTTTAACAACCTCCAACACGATCCATTTAGAGGCCAAATGTCATTCTGCAGGTGCCTTCCCGATGG	NM_000093.3:6345	No	NM_000093;NM_001278074	N/A
COL5A2	NM_000393.3	80	83	GGTTCATGCTACCCTGAAGTCACTCAGTAGTCAGATTGAAACCATGCGCAGCCCCGATGGCTCGAAAAAGCACCCAGCCCGCACGTGTGATGACCTAAAG	NM_000393.3:4075	No	NM_000393	N/A
COL6A6	NM_001102608.1	83	81	GCTGCTTTCCTTCTGGATGCCTCCCGGAACATGGGAAGTGCTGAATTTGAAGACATAAGAGCCTTCCTTGGAGCACTATTAGATCACTTTGAAATCACCC	NM_001102608.1:5926	No	NM_001102608	N/A
COMP	NM_000095.2	84	84	TGGCTGTGGGTTACACTGCCTTCAATGGCGTGGACTTCGAGGGCACGTTCCATGTGAACACGGTCACGGATGACGACTATGCGGGCTTCATCTTTGGCTA	NM_000095.2:1744	No	NM_000095	N/A
CREB3L1	NM_052854.1	83	82	CAACAATGCGCACTTTCCTGAGCACCTGGACCACTTTACGGAGAACATGGAGGACTTCTCCAATGACCTGTTCAGCAGCTTCTTTGATGACCCTGTGCTG	NM_052854.1:195	No	NM_052854	N/A
CREB3L3	NM_001271995.1	84	83	CTGAAGAAACTCCAGGCCATTGTGGTGCAGTCCACCAGCAAGTCAGCCCAGACAGGCACCTGTGTCGCAGTCCTGTTGCTGTCCTTTGCCCTCATCATCC	NM_001271995.1:1050	No	NM_001271995;NM_001271997;NM_001271996;NM_032607	N/A
CREB3L4	NM_130898.2	80	83	CTTCCTTATGGCTTTGCTTCCCACTGGGATTCCTACTTAGGTGTCTGCCCTCAGGGGTCCAAATCACTTCAGGACACCCCAAGAGATGTCCTTTAGTCTC	NM_130898.2:1505	No	NM_130898;NR_045658;NM_001255981;NM_001255980;NM_001255979;NM_001255978	N/A
CREB5	NM_182898.2	81	81	CTCACAGAACAGACCTGAATCCGATTCTTTAAAATGCACCATCAGACCTGGCCTCCAAGAAGAGCTGTAGCGTACCATGCGTCCTTTCTTTTAAGGGCAT	NM_182898.2:1885	No	NM_182898;NM_001011666;NM_004904;NM_182899	N/A
CREBBP	NM_004380.2	82	84	CACATTCGAGGCTCACAGGTGATTGTCGCTCACACAGTTAGGGTCGTCAGTTGGTCTGAAACTGCATTTGGCCCACTCCTCCATCCTCCCTGTCCGTCGT	NM_004380.2:8855	No	NM_004380;NM_001079846	N/A
CRLF2	NM_001012288.1	81	82	AGCCTGGCCATCCTTCTGATGGTGTCTCTCCTCCTTCTGTCTTTATGGAAATTATGGAGAGTGAGGAAGTTTCTCATTCCCAGCGTGCCAGACCCGAAAT	NM_001012288.1:605	No	NM_001012288;NM_022148	N/A
CSF1R	NM_005211.2	82	82	CATACTGGTACTGCTGTAATGAGCCAAGTGGCAGCTAAAAGTTGGGGGTGTTCTGCCCAGTCCCGTCATTCTGGGCTAGAAGGCAGGGGACCTTGGCATG	NM_005211.2:3775	No	NM_005211;NR_109969;NM_001288705	N/A
CSF2	NM_000758.2	81	82	AGATGAGGCTGGCCAAGCCGGGGAGCTGCTCTCTCATGAAACAAGAGCTAGAAACTCAGGATGGTCATCTTGGAGGGACCAAGGGGTGGGCCACAGCCAT	NM_000758.2:475	No	NM_000758	N/A
CSF3	NM_000759.3	79	86	CCTGCATTTCTGAGTTTCATTCTCCTGCCTGTAGCAGTGAGAAAAAGCTCCTGTCCTCCCATCCCCTGGACTGGGAGGTAGATAGGTAAATACCAAGTAT	NM_000759.3:851	No	NM_000759;NR_033662;NM_001178147;NM_172220;NM_172219	N/A
CSF3R	NM_156038.2	82	80	GTGCCAACATGGGGAAACTGAGGCTCGGCTCGGAAAGGTGAAGTAACTTGTCCAAGATCACAAAGCTGGTGAACATCAAGTTGGTGCTATGGCAAGGCTG	NM_156038.2:90	No	NM_156038;NM_172313;NM_156039;NM_000760	N/A
CTNNB1	NM_001904.3	79	82	GCCACAAGATTACAAGAAACGGCTTTCAGTTGAGCTGACCAGCTCTCTCTTCAGAACAGAGCCAATGGCTTGGAATGAGACTGCTGATCTTGGACTTGAT	NM_001904.3:2265	No	NM_001904;NM_001098209;NM_001098210	N/A
CUL1	NM_003592.2	81	84	CTGGTAATGTCTGCATTCAACAATGACGCTGGCTTTGTGGCTGCTCTTGATAAGGCTTGTGGTCGCTTCATAAACAACAACGCGGTTACCAAGATGGCCC	NM_003592.2:1487	No	NM_003592	N/A
CXCL8	NM_000584.2	82	81	ACAGCAGAGCACACAAGCTTCTAGGACAAGAGCCAGGAAGAAACCACCGGAAGGAACCATCTCACTGTGTGTAAACATGACTTCCAAGCTGGCCGTGGCT	NM_000584.2:25	No	NM_000584	N/A
CXXC4	NM_025212.1	83	83	AGCCTCAGCAGCCGTCACAGACAGTGCGTTTCAAATTGCCAATCTGGCAGACTGCCCGCAGAATCATTCCTCCTCCTCCTCGTCCTCCTCAGGGGGAGCT	NM_025212.1:293	No	NM_025212	N/A
CYLD	NM_015247.1	80	80	AAATATAACCCAGTGTCACTTCCCAAAGACTTACCCGACTGGGACTGGAGACACGGCTGCATCCCTTGCCAGAATATGGAGTTATTTGCTGTTCTCTGCA	NM_015247.1:2890	No	NM_015247;NM_001042412;NM_001042355	N/A
DAXX	NM_001350.3	81	82	CTCTTCCAGGAAGCAATCAGAGGAGCCCTTCACCACTGTCTTAGAGAATGGAGCAGGCATGGTCTCTTCTACTTCCTTCAATGGAGGCGTCTCTCCTCAC	NM_001350.3:1875	No	NM_001350;NM_001254717;NM_001141970;NM_001141969	N/A
DDB2	NM_000107.1	83	79	GGGGAACGTGATCCTGCTGAACATGGACGGCAAAGAGCTTTGGAATCTCAGAATGCACAAAAAGAAAGTGACGCATGTGGCCCTGAACCCATGCTGTGAT	NM_000107.1:840	No	NM_000107	N/A
DDIT3	NM_004083.4	82	80	TTAAAGATGAGCGGGTGGCAGCGACAGAGCCAAAATCAGAGCTGGAACCTGAGGAGAGAGTGTTCAAGAAGGAAGTGTATCTTCATACATCACCACACCT	NM_004083.4:40	No	NM_004083;NM_001195057;NM_001195056;NM_001195053;NM_001195054;NM_001195055	N/A
DDIT4	NM_019058.2	82	82	CCCATTCAAGCGGCAGGACGCACTTGTCTTAGCAGTTCTCGCTGACCGCGCTAGCTGCGGCTTCTACGCTCCGGCACTCTGAGTTCATCAGCAAACGCCC	NM_019058.2:85	No	NM_019058	N/A
DDX50	NM_024045.1	82	82	CTACTGTGGAACATTTGGCCATCCAGTGTCATTGGTCTCAGAGGCCAGCAGTTATTGGAGATGTCCTTCAAGTCTACAGTGGGTCTGAAGGGAGGGCTAT	NM_024045.1:1185	No	NM_024045	N/A
DHX16	NM_001164239.1	82	84	CCCGTGTCAACTTCTTTCTCCCTGGCGGTGACCACCTGGTTCTGCTAAATGTTTACACACAGTGGGCTGAGAGTGGTTACTCTTCCCAGTGGTGCTATGA	NM_001164239.1:2490	No	NM_001164239;NM_003587	N/A
DKK1	NM_012242.2	81	81	CGGCACGGTTTCGTGGGGACCCAGGCTTGCAAAGTGACGGTCATTTTCTCTTTCTTTCTCCCTCTTGAGTCCTTCTGAGATGATGGCTCTGGGCGCAGCG	NM_012242.2:75	No	NM_012242	N/A
DKK2	NM_014421.2	79	79	GTACTCGGCACAGAGATCGAAACCACGGTCATTACTCAAACCATGACTTGGGATGGCAGAATCTAGGAAGACCACACACTAAGATGTCACATATAAAAGG	NM_014421.2:1135	No	NM_014421	N/A
DKK4	NM_014420.2	81	82	CCAGAAGAGGGCATAAAGACACTGCTCAAGCTCCAGAAATCTTCCAGCGTTGCGACTGTGGCCCTGGACTACTGTGTCGAAGCCAATTGACCAGCAATCG	NM_014420.2:640	No	NM_014420	N/A
DLL1	NM_005618.3	83	81	ACCAGTCGGTGTACGTCATATCCGAGGAGAAGGATGAGTGCGTCATAGCAACTGAGGTGTAAAATGGAAGTGAGATGGCAAGACTCCCGTTTCTCTTAAA	NM_005618.3:2580	No	NM_005618	N/A
DLL3	NM_203486.2	79	83	CTGGAGTCAGAGCGTGGATTTTTGTATTTGCTCGGTGGTGCCCAGTCTCTGCCCCAGAGGCTTTGGAGTTCAATCTTGAAGGGGTGTCTGGGGGAACTTT	NM_203486.2:1842	No	NM_203486;NM_016941	N/A
DLL4	NM_019074.2	86	85	AATGACCACTTCGGCCACTATGTGTGCCAGCCAGATGGCAACTTGTCCTGCCTGCCCGGTTGGACTGGGGAATATTGCCAACAGCCTATCTGTCTTTCGG	NM_019074.2:893	No	NM_019074	N/A
DNAJC14	NM_032364.5	84	83	TCGTTTTCTTAAGCTGCTGGGTGCTTTGCTGCTCCTGGCTCTGGCCCTCTTTTTGGGCTTTCTACAGTTGGGATGGCGGTTTCTGGTGGGACTAGGTGAC	NM_032364.5:1166	No	NM_032364	NA
DNMT1	NM_001379.2	81	83	CAAAACCAATCTATGATGATGACCCATCTCTTGAAGGTGGTGTTAATGGCAAAAATCTTGGCCCCATAAATGAATGGTGGATCACTGGCTTTGATGGAGG	NM_001379.2:1495	No	NM_001379;NM_001130823	N/A
DNMT3A	NM_022552.3	81	82	ACTGTACAACCCGACTTCATAATGGTGCTTTCAAACAGCGAGATGAGTAAAAACATCAGCTTCCACGTTGCCTTCTGCGCAAAGGGTTTCACCAAGGATG	NM_022552.3:3835	No	NM_022552;NM_153759;NM_175629	NM_175630
DTX1	NM_004416.2	83	83	TCTTCATCTCTCTGGACTCTGATCTCCTTCTCCCTTCCCATCTCCAGGCCTTCTGTCTGTCCCAGATAAAGGCGCTGTTCTCCCATCCTCCCTACCCCAT	NM_004416.2:2855	No	NM_004416	N/A
DTX3	NM_178502.2	84	84	CTCCCCGTGTACATATACTCCCGGTTTCCCTGCCCCTCCATTGCCCTTGGCTTTTTCTGGTATGTGCTGTGCTCCACGACCAAGCCGAGAAAGGACCTAG	NM_178502.2:1620	No	NM_178502;NM_001286246;NM_001286245	N/A
DTX4	NM_015177.1	83	82	GCATCTACTACCTTGACACAGAGTGTTTTCCCACTAGAAGCTCTGCTCTGCTCTCCTGGCCCAAGTAGGGGATTCCATGCCTTCCCTTTCATGGTCTTAG	NM_015177.1:4820	No	NM_015177	N/A
DUSP10	NM_144728.2	83	83	AGTTCGAGGAAGACCTAAACAACGGTGTGACACCGAGAATCCTTACACCAAAGCTGATGGGCGTGGAGACGGTTGTGTGACAATGGTCTGGATGGAAAGG	NM_144728.2:1176	No	NM_144728;NM_144729;NM_007207	N/A
DUSP2	NM_004418.3	82	82	CTGGCCCTCATTCGGGGTCGGGAACCAAGGGTGTGTCTGCTCTTTCCCTCCCCATCCTCTGGCAGAAATCAGCTAGACGCTATACCGTGGACTCTCCCTG	NM_004418.3:1235	No	NM_004418	N/A
DUSP4	NM_057158.2	83	81	GCACCGTAGCATGCAGATGTCAAGGCAGTTAGGAAGTAAATGGTGTCTTGTAGATATGTGCAAGGTAGCATGATGAGCAACTTGAGTTTGTTGCCACTGA	NM_057158.2:3115	No	NM_057158;NM_001394	N/A
DUSP5	NM_004419.3	78	81	GTGGATGTAAAACCCATTTCACAAGAGAAGATTGAGAGTGAGAGAGCCCTCATCAGCCAGTGTGGAAAACCAGTGGTAAATGTCAGCTACAGGCCAGCTT	NM_004419.3:675	No	NM_004419	N/A
DUSP6	NM_001946.2	82	83	ATGTGACAACAGGGTTCCAGCACAGCAGCTGTATTTTACCACCCCTTCCAACCAGAATGTATACCAGGTGGACTCTCTGCAATCTACGTGAAAGACCCCA	NM_001946.2:1535	No	NM_001946;NM_022652	N/A
DUSP8	NM_004420.2	79	81	TGGCAACAGTGCGGGTGGTCCTCGAGCTCTATTTTTACTGTCTGGTATTTAAACTGAAACATACGTTTCTAAGCAATACGAGGCCACCTTCAGTCGCAAG	NM_004420.2:2165	No	NM_004420	N/A
E2F1	NM_005225.1	80	82	CCAGCTCCAAGCCGTGGACTCTTCGGAGAACTTTCAGATCTCCCTTAAGAGCAAACAAGGCCCGATCGATGTTTTCCTGTGCCCTGAGGAGACCGTAGGT	NM_005225.1:935	No	NM_005225	N/A
E2F5	NM_001951.3	82	79	AATTGAAGATCTAGAACTGAAGGAAAGAGAACTTGATCAGCAGAAGTTGTGGCTACAGCAAAGCATCAAAAATGTGATGGACGATTCCATTAATAATAGA	NM_001951.3:444	No	NM_001951;NM_001083589;NM_001083588	N/A
EDC3	NM_001142443.1	81	84	GGAATCCTTGAGTCAGTCCAAAAGTTTCCGTCGTCGGCACAACTCCTGGTCATCTAGTAGCAGGCACCCAAATCAGGCAACTCCCAAGAAAAGTGGTTTA	NM_001142443.1:925	No	NM_001142443;NM_001142444;NM_025083	N/A
EFNA1	NM_004428.2	82	82	TGCTGCCCCACGCCTCTTCCCACTTGCCTGGACTGTGCTGCTCCTTCCACTTCTGCTGCTGCAAACCCCGTGAAGGTGTATGCCACACCTGGCCTTAAAG	NM_004428.2:650	No	NM_004428;NM_182685	N/A
EFNA2	NM_001405.3	83	78	TCCCTCTCCGAGGCCGAGAAGACCTTCTGTTCCTGTAAATACAGCCAGCAAGTGCAAACTGTGATTTTATTTTCCACGTATTCCTGAGGACGGACTGGAC	NM_001405.3:1538	No	NM_001405	N/A
EFNA3	NM_004952.4	83	78	GCTCACCCTATGTGGTCCCACCTATCCTCCTGGGCCTTTTTCAAGTGCTTTGGCTGTGACTTTCATACTCTGCTCTTAGTCTAAAAAAAATAAACTGGAG	NM_004952.4:1672	No	NM_004952	N/A
EFNA5	NM_001962.2	83	84	AGTCAAAATCCGCTCTCCATGCTTACTCTTGACACCCCATTGAAGCCACTCATTGTGTGTGCGTCTGGGTGTGAAGTCCAGCTCCGTGTGGTCCTGTGCT	NM_001962.2:5035	No	NM_001962	N/A
EGF	NM_001963.3	82	81	TAATGGAGCGAAGCTTTCATATGCCCTCCTATGGGACACAGACCCTTGAAGGGGGTGTCGAGAAGCCCCATTCTCTCCTATCAGCTAACCCATTATGGCA	NM_001963.3:3930	No	NM_001963;NM_001178131;NM_001178130	N/A
EGFR	NM_201282.1	78	80	ACGCAGTTGGGCACTTTTGAAGATCATTTTCTCAGCCTCCAGAGGATGTTCAATAACTGTGAGGTGGTCCTTGGGAATTTGGAAATTACCTATGTGCAGA	NM_201282.1:360	No	NM_201282;NM_201284;NM_005228;NM_201283	N/A
EIF2B4	NM_172195.3	81	84	ATGTACCAGTGCTGGTTTGCTGTGAAACATACAAGTTCTGTGAGCGTGTGCAGACTGATGCCTTTGTCTCTAATGAGCTAGATGACCCTGATGATCTGCA	NM_172195.3:1390	No	NM_172195;NM_001034116;NM_015636	N/A
EIF4EBP1	NM_004095.3	86	85	CTGCGCAATAGCCCAGAAGATAAGCGGGCGGGCGGTGAAGAGTCACAGTTTGAGATGGACATTTAAAGCACCAGCCATCGTGTGGAGCACTACCAAGGGG	NM_004095.3:363	No	NM_004095	N/A
ENDOG	NM_004435.2	86	86	CCTCAACCAGAATGCCTGGAACAACCTGGAGAAATATAGCCGCAGCTTGACCCGCAGCTACCAAAACGTCTATGTCTGCACAGGGCCACTCTTCCTGCCC	NM_004435.2:694	No	NM_004435	N/A
EP300	NM_001429.2	82	82	CCAGCCAGGCCCAACAGAGCAGTCCTGGATTAGGTTTGATAAATAGCATGGTCAAAAGCCCAATGACACAGGCAGGCTTGACTTCTCCCAACATGGGGAT	NM_001429.2:715	No	NM_001429	N/A
EPHA2	NM_004431.2	82	82	GAGCCGAGTGTGGAAGTACGAGGTCACTTACCGCAAGAAGGGAGACTCCAACAGCTACAATGTGCGCCGCACCGAGGGTTTCTCCGTGACCCTGGACGAC	NM_004431.2:1525	No	NM_004431	N/A
EPO	NM_000799.2	83	84	TCGGCACCCTGCAAAATTTGATGCCAGGACACGCTTTGGAGGCGATTTACCTGTTTTCGCACCTACCATCAGGGACAGGATGACCTGGAGAACTTAGGTG	NM_000799.2:1055	No	NM_000799	N/A
EPOR	NM_000121.2	83	80	GGCCTGGTGGCAGTGTGGACATAGTGGCCATGGATGAAGGCTCAGAAGCATCCTCCTGCTCATCTGCTTTGGCCTCGAAGCCCAGCCCAGAGGGAGCCTC	NM_000121.2:1295	No	NM_000121;NR_033663	N/A
ERBB2	NM_004448.2	85	84	CTGAAAGAGACGGAGCTGAGGAAGGTGAAGGTGCTTGGATCTGGCGCTTTTGGCACAGTCTACAAGGGCATCTGGATCCCTGATGGGGAGAATGTGAAAA	NM_004448.2:2380	No	NM_004448;NM_001005862	N/A
ERCC2	NM_000400.2	81	81	CATCTACTGCTCAAGAACTGTGCCAGAGATTGAGAAGGTGATTGAAGAGCTTCGAAAGTTGCTCAACTTCTATGAGAAGCAGGAGGGCGAGAAGCTGCCG	NM_000400.2:240	No	NM_000400;NM_001130867	N/A
ERCC3	NM_000122.1	80	82	AAGCAAATGTCCTCATTCAGATCTCATCCCATGGTGGCTCCAGGCGTCAGGAAGCCCAAAGGCTAGGGCGGGTGCTTCGAGCTAAAAAAGGGATGGTTGC	NM_000122.1:1950	No	NM_000122	N/A
ERCC6	NM_000124.2	82	84	GATGTTCAGACACCCAAATGCCATCTAAAAAGAAGGATTCAACCAGCCTTTGGAGCAGACCATGATGTTCCAAAACGCAAGAAGTTCCCTGCTTCTAACA	NM_000124.2:3235	No	NM_000124	N/A
ETS2	NM_005239.4	80	82	CAACCATGTCTTTCAAGGATTACATCCAAGAGAGGAGTGACCCAGTGGAGCAAGGCAAACCAGTTATACCTGCAGCTGTGCTGGCCGGCTTCACAGGAAG	NM_005239.4:1175	No	NM_005239;NM_001256295	N/A
ETV1	NM_004956.4	83	78	CACATACCAACGGCGAGGATCACTTCAGCTCTGGCAGTTTTTGGTAGCTCTTCTGGATGACCCTTCAAATTCTCATTTTATTGCCTGGACTGGTCGAGGC	NM_004956.4:1719	No	NM_004956;NM_001163150;NM_001163152;NM_001163151;NM_001163148;NM_001163149;NM_001163147	N/A
ETV4	NM_001079675.1	83	84	GGCCCTCTTCTCTTTGGCCTTCCCGGACAATCAGCGTCCAGCTCTCAAGGCTGAGTTTGACCGGCCTGTCAGTGAGGAGGACACAGTCCCTTTGTCCCAC	NM_001079675.1:1535	No	NM_001079675;NM_001986;NM_001261439;NM_001261438;NM_001261437	N/A
ETV7	NM_016135.2	84	83	ATTGACGGCAGGATCGCTGACTGCCGCCTGCTGTGGGATTACGTGTATCAGCTGCTCCTTGATACCCGATATGAGCCCTACATCAAGTGGGAAGACAAGG	NM_016135.2:794	No	NM_016135;NM_001207041;NM_001207039;NM_001207040;NM_001207036;NM_001207037;NM_001207035	NM_001207038
EYA1	NM_172059.2	82	81	CACAGCAGAGTACAGCACAATCCACAGCCCATCAACACCCATTAAAGATTCAGATTCTGATCGATTGCGTCGAGGTTCAGATGGGAAATCACGTGGACGG	NM_172059.2:1090	No	NM_172059;XM_006716435;XM_005251182;NM_000503;NM_172058;NM_001288574;XM_005251184;NM_001288575;XM_006716437;XM_006716436;NM_172060	NA
EZH2	NM_004456.3	78	81	GAGAAGGGACCAGTTTGTTGGCGGAAGCGTGTAAAATCAGAGTACATGCGACTGAGACAGCTCAAGAGGTTCAGACGAGCTGATGAAGTAAAGAGTATGT	NM_004456.3:190	No	NM_004456;NM_152998;NM_001203248;NM_001203249;NM_001203247	N/A
FANCA	NM_000135.2	80	85	GCAAAGTGATTGACTGTGACAGTTCTGAGGCCTATGCTAATCATTCTAGTTCATTTATAGGCTCTGCTTTGCAGGATCAAGCCTCAAGGCTGGGGGTTCC	NM_000135.2:265	No	NM_000135;NM_001286167;NM_001018112	N/A
FANCB	NM_152633.2	82	83	CTGCCATAGCTAAACATGAAAGCAATTTTATGCAGAGGTGTGAAGTGAGCAAAGGAAAGAGTAGTGTCGTCGCGGCTGCTTTATCAGACAGAAGGGAAAA	NM_152633.2:2470	No	NM_152633;NM_001018113	N/A
FANCC	NM_000136.2	83	82	CAGAAGCTTTCTGTATGGGATCAGGCTTCCACTTTGGAAACCCAGCAAGACACCTGTCTTCACGTGGCTCAGTTCCAGGAGTTCCTAAGGAAGATGTATG	NM_000136.2:310	No	NM_000136;NM_001243743;NM_001243744	N/A
FANCE	NM_021922.2	83	82	CCAGAAGCCTCTTTCTTGGACGGATCCTCTCCTTGACTTCCTCAGCCTCCCGCCTGCTTACAACTGCCCTGACCTCCTTCTGTGCCAAATATACATACCC	NM_021922.2:1275	No	NM_021922	N/A
FANCF	NM_022725.2	82	81	CTGTCTATCTGGGTCTGCTAACAGACTGGGGTCAACGTTTGCACTATGACCTTCAGAAAGGCATTTGGGTTGGAACTGAGTCCCAAGATGTGCCCTGGGA	NM_022725.2:845	No	NM_022725	N/A
FANCG	NM_004629.1	82	83	AAGTGGCAATTAGTGAATTTAGCAGGTGCCTCGAGCTGCTCTTCCGGGCCACACCTGAGGAAAAAGAACAAGGGGCAGCTTTCAACTGTGAGCAGGGATG	NM_004629.1:1900	No	NM_004629	N/A
FANCL	NM_001114636.1	82	81	TGTATGCGGATACCTGCTTCAGTACCATCAAGTTAAAAGCAGAAGATGCTTCTGGTAGAGAGCATTTAATCACTCTCAAGTTGAAGGCAAAGTATCCTGC	NM_001114636.1:446	No	NM_001114636;NM_018062	N/A
FAS	NM_152876.1	80	80	TCTCAGGCATCAAAAGCATTTTGAGCAGGAGAGTATTACTAGAGCTTTGCCACCTCTCCATTTTTGCCTTGGTGCTCATCTTAATGGCCTAATGCACCCC	NM_152876.1:1740	No	NM_152876;NR_028035;NR_028033;NR_028034;NR_028036;NM_152871;NM_000043;NM_152872	N/A
FASLG	NM_000639.1	82	79	TCCATGCCTCTGGAATGGGAAGACACCTATGGAATTGTCCTGCTTTCTGGAGTGAAGTATAAGAAGGGTGGCCTTGTGATCAATGAAACTGGGCTGTACT	NM_000639.1:625	No	NM_000639	N/A
FBXW7	NM_018315.4	83	80	TGGGTCATGTTGCAGCAGTCCGCTGTGTTCAATATGATGGCAGGAGGGTTGTTAGTGGAGCATATGATTTTATGGTAAAGGTGTGGGATCCAGAGACTGA	NM_018315.4:1480	No	NM_018315;NM_001013415;NM_033632	NM_001257069
FCF1	NM_015962.4	82	83	CAGCTAGAGAAACAGGGTATTTACAATGCCTGGGAAAGGAGGAGAGATAAGGCTCACTAGCCACAGAAAAACAGGCAGTTAATTTTTAAAGGACTCCAGC	NM_015962.4:1022	No	NM_015962	N/A
FEN1	NM_004111.4	82	81	CCGGGAGAATGACATCAAGAGCTACTTTGGCCGTAAGGTGGCCATTGATGCCTCTATGAGCATTTATCAGTTCCTGATTGCTGTTCGCCAGGGTGGGGAT	NM_004111.4:425	No	NM_004111	N/A
FGF1	NM_033137.1	84	79	AAATGAGGAATGTTTGTTCCTGGAAAGGCTGGAGGAGAACCATTACAACACCTATATATCCAAGAAGCATGCAGAGAAGAATTGGTTTGTTGGCCTCAAG	NM_033137.1:315	No	NM_033137;NM_001257212;NM_001257211;NM_001257210;NM_001257209;NM_001257208;NM_001257207;NM_001257206;NM_001257205;NM_001144892;NM_033136;NM_000800;NM_001144935;NM_001144934	N/A
FGF10	NM_004465.1	86	84	TGGTGTCTTCCGTCCCTGTCACCTGCCAAGCCCTTGGTCAGGACATGGTGTCACCAGAGGCCACCAACTCTTCTTCCTCCTCCTTCTCCTCTCCTTCCAG	NM_004465.1:85	No	NM_004465	N/A
FGF11	NM_004112.2	83	80	CCTGAATCCTAGCTCTAGGACATAGATCATGACTCTCAGCCCTTTTACCCAGGATGGAGCTGGGGCCTGTATAGCCATATTATTGTTCTAAGTAAGTTCT	NM_004112.2:1670	No	NM_004112	N/A
FGF12	NM_004113.4	83	82	GAGAACCATCGCTACATGAAATTGGAGAAAAACAAGGGCGTTCAAGGAAAAGTTCTGGAACACCAACCATGAATGGAGGCAAAGTTGTGAATCAAGATTC	NM_004113.4:685	No	NM_004113;NM_021032	N/A
FGF13	NM_033642.1	81	80	GCTGAACGGAGGCAAATCCATGAGCCACAATGAATCAACGTAGCCAGTGAGGGCAAAAGAAGGGCTCTGTAACAGAACCTTACCTCCAGGTGCTGTTGAA	NM_033642.1:620	No	NM_033642;NM_001139502;NM_001139501;NM_001139500;NM_001139498;NM_004114	N/A
FGF14	NM_004115.3	80	81	CAAGAGTAAGACAACATAGCCAGATCCTCACAGGTGTTGTGACTTATTCGTCCTGAGCACAGTTGAGTGATTTATCCTCACCAGACATTCCTGCTCCGTG	NM_004115.3:725	No	NM_004115;NM_175929	N/A
FGF16	NM_003868.1	87	79	GGCTCACCCCGGGAGGGATACAGGACTAAACGACACCAGAAATTCACTCACTTTTTACCCAGGCCTGTAGATCCTTCTAAGTTGCCCTCCATGTCCAGAG	NM_003868.1:504	No	NM_003868	N/A
FGF17	NM_003867.2	85	85	ACGGACACGTTTGGCAGCCGGGTTCGCATCAAAGGGGCTGAGAGTGAGAAGTACATCTGTATGAACAAGAGGGGCAAGCTCATCGGGAAGCCCAGCGGGA	NM_003867.2:279	No	NM_003867	N/A
FGF18	NM_003862.1	82	82	AATTCTACCTGTGCATGAACCGCAAAGGCAAGCTCGTGGGGAAGCCCGATGGCACCAGCAAGGAGTGTGTGTTCATCGAGAAGGTTCTGGAGAACAACTA	NM_003862.1:850	No	NM_003862	N/A
FGF19	NM_005117.2	83	84	GATGCAGGGGCTGCTTCAGTACTCGGAGGAAGACTGTGCTTTCGAGGAGGAGATCCGCCCAGATGGCTACAATGTGTACCGATCCGAGAAGCACCGCCTC	NM_005117.2:786	No	NM_005117	N/A
FGF2	NM_002006.4	82	80	GTCCGGGAGAAGAGCGACCCTCACATCAAGCTACAACTTCAAGCAGAAGAGAGAGGAGTTGTGTCTATCAAAGGAGTGTGTGCTAACCGTTACCTGGCTA	NM_002006.4:620	No	NM_002006	N/A
FGF20	NM_019851.1	82	85	GGGCACCCGGCAGGACCACAGCCTCTTCGGTATCTTGGAATTCATCAGTGTGGCAGTGGGACTGGTCAGTATTAGAGGTGTGGACAGTGGTCTCTATCTT	NM_019851.1:390	No	NM_019851	N/A
FGF21	NM_019113.2	86	84	GATCACCTGAGGACCCGAGCCATTGATGGACTCGGACGAGACCGGGTTCGAGCACTCAGGACTGTGGGTTTCTGTGCTGGCTGGTCTTCTGCTGGGAGCC	NM_019113.2:125	No	NM_019113	N/A
FGF22	NM_020637.1	84	83	CCAGGACAGCATCCTGGAGATCCGCTCTGTACACGTGGGCGTCGTGGTCATCAAAGCAGTGTCCTCAGGCTTCTACGTGGCCATGAACCGCCGGGGCCGC	NM_020637.1:206	No	NM_020637	N/A
FGF23	NM_020638.2	84	81	TGAGTGTGCAAACCTTGACATTAACAGCTGAATGGGGCAAGTTGATGAAAACACTACTTTCAAGCCTTCGTTCTTCCTTGAGCATCTCTGGGGAAGAGCT	NM_020638.2:1390	No	NM_020638	N/A
FGF3	NM_005247.2	84	84	CTGGAGAACAGCGCCTACAGTATTTTGGAGATAACGGCAGTGGAGGTGGGCATTGTGGCCATCAGGGGTCTCTTCTCCGGGCGGTACCTGGCCATGAACA	NM_005247.2:692	No	NM_005247	N/A
FGF4	NM_002007.2	85	86	GGCGTGGTGAGCATCTTCGGCGTGGCCAGCCGGTTCTTCGTGGCCATGAGCAGCAAGGGCAAGCTCTATGGCTCGCCCTTCTTCACCGATGAGTGCACGT	NM_002007.2:688	No	NM_002007	N/A
FGF5	NM_004464.3	78	82	AAGAGTTACCTCCTCCATCTTACTCTGCCCTATTTGAAAGTCTCAGGGGAGAAAAGGGAACAAGATGCTGATCCAACCTGAGTGGAGTCAGGTGAGGCAT	NM_004464.3:4785	No	NM_004464;NM_033143	N/A
FGF6	NM_020996.1	83	83	GCGTGGTGAGTCTCTTTGGAGTGAGAAGTGCCCTCTTCGTTGCCATGAACAGTAAAGGAAGATTGTACGCAACGCCCAGCTTCCAAGAAGAATGCAAGTT	NM_020996.1:420	No	NM_020996	N/A
FGF7	NM_002009.3	83	84	GAAAGGCTCAAGTTGCACCAGGCAGACAACAGACATGGAATTCTTATATATCCAGCTGTTAGCAACAAAACAAAAGTCAAATAGCAAACAGCGTCACAGC	NM_002009.3:190	No	NM_002009	N/A
FGF8	NM_033163.3	84	85	AGAGCAACGGCAAAGGCAAGGACTGCGTCTTCACGGAGATTGTGCTGGAGAACAACTACACAGCGCTGCAGAATGCCAAGTACGAGGGCTGGTACATGGC	NM_033163.3:544	No	NM_033163;NM_006119;NM_033164;NM_001206389;NM_033165	N/A
FGF9	NM_002010.2	81	80	TGTTGCCAAACTTTGTCGCATGCATAATGTATGATGGAGGCTTGGATGGGAATATGCTGATTTTGTTCTGCACTTAAAGGCTTCTCCTCCTGGAGGGCTG	NM_002010.2:1565	No	NM_002010	N/A
FGFR1	NM_015850.2	82	82	TACAAGGTCCGTTATGCCACCTGGAGCATCATAATGGACTCTGTGGTGCCCTCTGACAAGGGCAACTACACCTGCATTGTGGAGAATGAGTACGGCAGCA	NM_015850.2:1335	No	NM_015850;NM_023110;NM_023106;NM_001174067;NM_001174066;NM_001174065;NM_001174064;NM_001174063;NM_023105	N/A
FGFR2	NM_000141.4	85	81	ATGGTCAGCTGGGGTCGTTTCATCTGCCTGGTCGTGGTCACCATGGCAACCTTGTCCCTGGCCCGGCCCTCCTTCAGTTTAGTTGAGGATACCACATTAG	NM_000141.4:647	No	NM_000141;NM_023029;NM_001144919;NM_001144913;NM_001144918;NM_001144917;NM_001144916;NM_001144914;NM_001144915;NM_022970;NR_073009	N/A
FGFR3	NM_022965.2	79	84	GGACCTGTATATTTGTAAAGCTATTTATGGGCCCCTGGCACTCTTGTTCCCACACCCCAACACTTCCAGCATTTAGCTGGCCACATGGCGGAGAGTTTTA	NM_022965.2:3170	No	NM_022965;NM_000142;NM_001163213	N/A
FGFR4	NM_002011.3	91	90	AGGCGAGGGCTGCTTTGGCCAGGTAGTACGTGCAGAGGCCTTTGGCATGGACCCTGCCCGGCCTGACCAAGCCAGCACTGTGGCCGTCAAGATGCTCAAA	NM_002011.3:1585	No	NM_002011;NM_022963;NM_213647	N/A
FIGF	NM_004469.2	82	82	TGAACATGGACCAGTGAAGCGATCATCTCAGTCCACATTGGAACGATCTGAACAGCAGATCAGGGCTGCTTCTAGTTTGGAGGAACTACTTCGAATTACT	NM_004469.2:580	No	NM_004469	N/A
FLNA	NM_001456.3	82	81	CCCTCAGGAGCCCTGGAGGAGTGCTATGTCACAGAAATTGACCAAGATAAGTATGCTGTGCGCTTCATCCCTCGGGAGAATGGCGTTTACCTGATTGACG	NM_001456.3:7335	No	NM_001456;NM_001110556	N/A
FLNC	NM_001127487.1	83	84	GGGCCTGTCCATTGCTGTGGAGGGTCCTAGCAAAGCGGAGATTGCATTTGAGGATCGCAAAGATGGCTCCTGCGGCGTCTCCTATGTCGTCCAGGAACCA	NM_001127487.1:7144	No	NM_001127487;NM_001458	N/A
FLT1	NM_002019.4	80	83	AAGAAATGGCAAACAATTCTGCAGTACTTTAACCTTGAACACAGCTCAAGCAAACCACACTGGCTTCTACAGCTGCAAATATCTAGCTGTACCTACTTCA	NM_002019.4:530	No	NM_002019;NM_001159920;NM_001160031;NM_001160030	N/A
FLT3	NM_004119.1	82	80	AAATGGAAAACCAGGACGCCCTGGTCTGCATATCTGAGAGCGTTCCAGAGCCGATCGTGGAATGGGTGCTTTGCGATTCACAGGGGGAAAGCTGTAAAGA	NM_004119.1:580	No	NM_004119	N/A
FN1	NM_212482.1	83	81	GGGAATGGACATGCATTGCCTACTCGCAGCTTCGAGATCAGTGCATTGTTGATGACATCACTTACAATGTGAACGACACATTCCACAAGCGTCATGAAGA	NM_212482.1:1776	No	NM_212482;NM_212476;NM_054034;NM_002026;NM_212478;NM_212474	N/A
FOS	NM_005252.2	79	81	ACTCAAGTCCTTACCTCTTCCGGAGATGTAGCAAAACGCATGGAGTGTGTATTGTTCCCAGTGACACTTCAGAGAGCTGGTAGTTAGTAGCATGTTGAGC	NM_005252.2:1475	No	NM_005252	N/A
FOSL1	NM_005438.2	82	83	CAGCAGAAGTTCCACCTGGTGCCAAGCATCAACACCATGAGTGGCAGTCAGGAGCTGCAGTGGATGGTACAGCCTCATTTCCTGGGGCCCAGCAGTTACC	NM_005438.2:280	No	NM_005438	N/A
FOXL2	NM_023067.2	82	83	GAGCTCGCCATGATGCATTGCTCTTACTGGGACCACGACAGCAAGACCGGCGCGCTGCATTCGCGCCTCGATCTCTGAGAGCCCACCGCATGCCGGTGCA	NM_023067.2:1290	No	NM_023067	N/A
FOXO4	NM_005938.2	82	79	ATACAGTGCCTCAGGTTTAAAAGAGCAGGAAGCTGAGTGAGAGGTTGCAGAAAAAGTGTCTTCGCTCGGCAGAGGTTACAGGTGGCATCTCAGAAAGAGC	NM_005938.2:35	No	NM_005938;NM_001170931	N/A
FST	NM_006350.2	83	84	GACCAATAATGCCTACTGTGTGACCTGTAATCGGATTTGCCCAGAGCCTGCTTCCTCTGAGCAATATCTCTGTGGGAATGATGGAGTCACCTACTCCAGT	NM_006350.2:575	No	NM_006350;NM_013409	N/A
FTSJ2	NM_013393.1	79	80	GAACAATATAGCAATTCACGCATTCTTCAAGCAGCAAAAGTTCCCGGAACAATTAGGGAAGACGTATGGTCTGAATTTATCCAGGCAGTGGGTCTGCTTT	NM_013393.1:1435	No	NM_013393	N/A
FUBP1	NM_003902.3	79	83	TCAACAAGCCAAGGAAATGGTGTTAGAGTTAATTCGTGATCAAGGCGGTTTCAGAGAAGTTCGGAATGAGTATGGGTCAAGAATAGGAGGAAATGAAGGG	NM_003902.3:820	No	NM_003902	N/A
FUT8	NM_004480.4	84	82	CCGAACTGCAGATGAAATTCCCATGGAACCTGGAGATATCATTGGTGTGGCTGGAAATCATTGGGATGGCTATTCTAAAGGTGTCAACAGGAAATTGGGA	NM_004480.4:2841	No	NM_004480;NR_038170;NR_038167;NM_178156;NM_178155	N/A
FZD10	NM_007197.2	81	80	CCGTGCCGGCCACCTGTGTGATCGCCTGCTACTTTTACGAACGCCTCAACATGGATTACTGGAAGATCCTGGCGGCGCAGCACAAGTGCAAAATGAACAA	NM_007197.2:1810	No	NM_007197	N/A
FZD2	NM_001466.2	82	82	GGAGGAGACGCGTTTCGCGCGCCTCTGGATCCTCACCTGGTCGGTGCTGTGCTGCGCTTCCACCTTCTTCACTGTCACCACGTACTTGGTAGACATGCAG	NM_001466.2:845	No	NM_001466	N/A
FZD3	NM_017412.2	81	79	TGAATAGGCCTGATCATCTGAATCTCCTTCAGACCCAGGAAGGATGGCTATGACTTGGATTGTCTTCTCTCTTTGGCCCTTGACTGTGTTCATGGGGCAT	NM_017412.2:435	No	NM_017412;NM_145866	N/A
FZD7	NM_003507.1	79	81	CCCTCTACTGAGAAGTGACCTGGAAGTGAGAAGTTCTTTGCAGATTTGGGGCGAGGGGTGATTTGGAAAAGAAGACCTGGGTGGAAAGCGGTTTGGATGA	NM_003507.1:1890	No	NM_003507	N/A
FZD8	NM_031866.1	82	82	GTCTCCACCTTCCTTATCGACATGGAGCGCTTCAAGTACCCGGAGCGGCCCATTATCTTCCTCTCGGCCTGCTACCTCTTCGTGTCGGTGGGCTACCTAG	NM_031866.1:890	No	NM_031866	N/A
FZD9	NM_003508.2	85	87	CCTGCCCGCGCTCAAGACCATCGTCATCCTGACCCTGCGCAAGGTGGCGGGTGATGAGCTGACTGGGCTTTGCTACGTGGCCAGCACGGATGCAGCAGCG	NM_003508.2:1320	No	NM_003508	N/A
GADD45A	NM_001924.2	81	82	GTTACTCCCTACACTGATGCAAGGATTACAGAAACTGATGCCAAGGGGCTGAGTGAGTTCAACTACATGTTCTGGGGGCCCGGAGATAGATGACTTTGCA	NM_001924.2:865	No	NM_001924;NM_001199741;NM_001199742	N/A
GADD45B	NM_015675.2	83	82	TGTGGACCCAGACAGCGTGGTCCTCTGCCTCTTGGCCATTGACGAGGAGGAGGAGGATGACATCGCCCTGCAAATCCACTTCACGCTCATCCAGTCCTTC	NM_015675.2:365	No	NM_015675	N/A
GADD45G	NM_006705.3	86	86	CAAAGTCTTGAACGTGGACCCCGACAATGTGACCTTCTGTGTGCTGGCTGCGGGTGAGGAGGACGAGGGCGACATCGCGCTGCAGATCCATTTTACGCTG	NM_006705.3:250	No	NM_006705	N/A
GAS1	NM_002048.2	82	82	CTGTGGCTTGGGACAGATAGAAGGGATGGTTGGGGATACTTCCCAAAACTTTTTCCAAGTCAACTTGGTGTAGCCGGTTCCCCGGCCACGACTCTGGGCA	NM_002048.2:1525	No	NM_002048	N/A
GATA1	NM_002049.2	81	82	TGCGGAAGGATGGTATTCAGACTCGAAACCGCAAGGCATCTGGAAAAGGGAAAAAGAAACGGGGCTCCAGTCTGGGAGGCACAGGAGCAGCCGAAGGACC	NM_002049.2:1001	No	NM_002049	N/A
GATA2	NM_032638.3	82	84	GAAGAAGGAAGGGATCCAGACTCGGAACCGGAAGATGTCCAACAAGTCCAAGAAGAGCAAGAAAGGGGCGGAGTGCTTCGAGGAGCTGTCAAAGTGCATG	NM_032638.3:1495	No	NM_032638;NM_001145661;NM_001145662	N/A
GATA3	NM_001002295.1	81	81	AAGAGTCCGGCGGCATCTGTCTTGTCCCTATTCCTGCAGCCTGTGCTGAGGGTAGCAGTGTATGAGCTACCAGCGTGCATGTCAGCGACCCTGGCCCGAC	NM_001002295.1:2835	No	NM_001002295;NM_002051	N/A
GDF6	NM_001001557.2	80	82	AAACAATGTGGGAGGAAGAATCACCGTTGACGCATCTTGATTTGGTTGGTTTTTACATGTGTAAAGAAGGTGGGGTCTCTGGCCATGTCATAGCCCATGT	NM_001001557.2:1908	No	NM_001001557	N/A
GHR	NM_000163.2	83	80	TTCATATAGTACAGTCCCCACAGGGCCTCATACTCAATGCGACTGCCTTGCCCTTGCCTGACAAAGAGTTTCTCTCATCATGTGGCTATGTGAGCACAGA	NM_000163.2:1835	No	NM_000163;NM_001242406;NM_001242462;NM_001242460;NM_001242401;NM_001242400;NM_001242399;NM_001242404;NM_001242403;NM_001242405;NM_001242402	N/A
GLI1	NM_005269.1	82	83	TAGCCCAAGCCGTGCTAAAGCTCCAGTGAACACATATGGACCTGGCTTTGGACCCAACTTGCCCAATCACAAGTCAGGTTCCTATCCCACCCCTTCACCA	NM_005269.1:2885	No	NM_005269;NM_001167609;NM_001160045	N/A
GLI3	NM_000168.5	83	82	GGGACATGAGTTCTTTGCTGACCTCCCTAGCGGAAGAAAGCAAATTCCTTGCAGTTATGCAATAGGCTTTAGGAAAAAAAGACTGCAACCAACGGAAATC	NM_000168.5:4769	No	NM_000168	N/A
GNA11	NM_002067.1	88	85	TTCGAGCATCAGTACGTCAGTGCCATCAAGACCCTGTGGGAGGACCCGGGCATCCAGGAATGCTACGACCGCAGGCGCGAGTACCAGCTCTCCGACTCTG	NM_002067.1:555	No	NM_002067	N/A
GNAQ	NM_002072.2	83	81	AAGGAGTACAATCTGGTCTAATTGTGCCTCCTAGACACCCGCCCTGCCCTTCCCTGGTGGGCTATTGAAGATACACAAGAGGGACTGTATTTCTGTGGAA	NM_002072.2:1100	No	NM_002072	N/A
GNAS	NM_080425.1	82	82	CGAGAACCAGTTCAGAGTGGACTACATCCTGAGTGTGATGAACGTGCCTGACTTTGACTTCCCTCCCGAATTCTATGAGCATGCCAAGGCTCTGTGGGAG	NM_080425.1:1910	No	NM_080425;NR_003259;NM_001077490;NM_016592;NM_000516;NM_001077489;NM_080426;NM_001077488	N/A
GNG12	NM_018841.3	80	79	ATAAAGGTTTCGAAGGCATCAGCGGACCTCATGTCCTACTGTGAGGAACATGCCAGGAGTGACCCTTTGCTGATAGGAATACCAACTTCAGAAAACCCTT	NM_018841.3:245	No	NM_018841	N/A
GNG4	NM_004485.2	80	82	AATGAAAGAGGGCATGTCTAATAACAGCACCACTAGCATCTCCCAAGCCAGGAAAGCTGTGGAGCAGCTAAAGATGGAAGCCTGTATGGACAGGGTCAAG	NM_004485.2:215	No	NM_004485;NM_001098722;NM_001098721	N/A
GNG7	NM_052847.1	81	82	TGTCCACGGAACCGCTGCCCATCTAACCTTCGTAAAGACCTGTCTCCTGTTTCCAGCCGCCGCCTGTGGTTCTAGCAGGTTCTATGCCATCTGCATTGGG	NM_052847.1:3920	No	NM_052847	N/A
GNGT1	NM_021955.3	78	82	AAGAAGTAAGAGATTACGTTGAAGAACGATCTGGCGAGGATCCACTGGTAAAGGGCATCCCAGAGGACAAAAATCCCTTCAAGGAGCTCAAAGGAGGCTG	NM_021955.3:260	No	NM_021955	N/A
GPATCH3	NM_022078.2	82	83	AGTCTGGGAGCAGCAGTCTTCGTGGCTGGTTCAGGGTGTTTTGTTCCGAGCCTGCCTGCCTGCCGGTTCTATACCTCAGGGGCATTTTTACAAAAAGCCC	NM_022078.2:1685	No	NM_022078	N/A
GPC4	NM_001448.2	80	83	CCCTCGCAAATTGAAGCTCCAGGTTACTCGTGCTTTTGTAGCAGCCCGTACTTTCGCTCAAGGCTTAGCGGTTGCGGGAGATGTCGTGAGCAAGGTCTCC	NM_001448.2:820	No	NM_001448	N/A
GRB2	NM_002086.4	84	83	TCAAAAGGGGGGACATCCTCAAGGTTTTGAACGAAGAATGTGATCAGAACTGGTACAAGGCAGAGCTTAATGGAAAAGACGGCTTCATTCCCAAGAACTA	NM_002086.4:412	No	NM_002086;NM_203506	N/A
GRIA3	NM_000828.4	83	80	TGCAGGAGCACAGCGCTTTCCGCTTTGCCGTGCAGTTATACAACACCAACCAGAACACCACCGAGAAGCCCTTCCATTTGAATTACCACGTAGATCACTT	NM_000828.4:426	No	NM_000828;NM_001256743;NM_007325	NA
GRIN1	NM_000832.5	83	82	TTCAAGAGAGTGCTGATGTCTTCCAAGTATGCGGATGGGGTGACTGGTCGCGTGGAGTTCAATGAGGATGGGGACCGGAAGTTCGCCAACTACAGCATCA	NM_000832.5:1290	No	NM_000832;NM_001185090;NM_021569;NM_001185091;NM_007327	N/A
GRIN2A	NM_000833.3	80	82	GAATGACAGCTATCTTCGGTCGTCCTTGAGGTCAACGGCATCGTACTGTTCCAGGGACAGTCGGGGCCACAATGATGTGTATATTTCGGAGCATGTTATG	NM_000833.3:4497	No	NM_000833;NM_001134407;NM_001134408	N/A
GRIN2B	NM_000834.3	83	80	CAACACCCACGAGAAGAGAATCTACCAGTCCAATATGCTAAATAGGTATCTGATCAATGTCACTTTTGAGGGGAGGAATTTGTCCTTCAGTGAAGATGGC	NM_000834.3:1144	No	NM_000834	N/A
GSK3B	NM_002093.2	81	82	ACTGATTATACCTCTAGTATAGATGTATGGTCTGCTGGCTGTGTGTTGGCTGAGCTGTTACTAGGACAACCAATATTTCCAGGGGATAGTGGTGTGGATC	NM_002093.2:925	No	NM_002093;NM_001146156	N/A
GTF2H3	NM_001516.3	83	80	TGATGCCAACCCAATTTGGTGGGGAAAGCAAGCATTAAAGGAATCTCAGTTCACTTTATCCAAATGCATAGATGCCGTGATGGTGCTGGGAAATTCGCAT	NM_001516.3:70	No	NM_001516;NM_001271868;NM_001271866	NM_001271867
GZMB	NM_004131.3	81	83	ACACTACAAGAGGTGAAGATGACAGTGCAGGAAGATCGAAAGTGCGAATCTGACTTACGCCATTATTACGACAGTACCATTGAGTTGTGCGTGGGGGACC	NM_004131.3:540	No	NM_004131	N/A
H2AFX	NM_002105.2	79	81	CCGCCCCATTTCCCTTCCAGCAAACTCAACTCGGCAATCCAAGCACCTAGATACCAGCACAAGTCGGTTAATCCCTGTCTGGACTGAGCCTCCGTTGGCT	NM_002105.2:1392	No	NM_002105	N/A
H3F3A	NM_002107.3	83	80	GCTCGCAAGAGTGCGCCCTCTACTGGAGGGGTGAAGAAACCTCATCGTTACAGGCCTGGTACTGTGGCGCTCCGTGAAATTAGACGTTATCAGAAGTCCA	NM_002107.3:190	No	NM_002107	N/A
H3F3C	NM_001013699.2	79	79	CCAAGTGTTTAACAATTGGGGCTGTTAAGTCTGACCATACATCACTGTGATAGAATGTAGGCTTTTTCAAGGGTGAAGATACAAACCTTAACCACAGTGT	NM_001013699.2:829	No	NM_001013699	N/A
HDAC1	NM_004964.2	81	82	CAAGCCGGTCATGTCCAAAGTAATGGAGATGTTCCAGCCTAGTGCGGTGGTCTTACAGTGTGGCTCAGACTCCCTATCTGGGGATCGGTTAGGTTGCTTC	NM_004964.2:785	No	NM_004964	N/A
HDAC10	NM_032019.5	86	86	CCAGCGTCCTTTACTTCTCCTGGCACCGCTATGAGCATGGGCGCTTCTGGCCTTTCCTGCGAGAGTCAGATGCAGACGCAGTGGGGCGGGGACAGGGCCT	NM_032019.5:932	No	NM_032019;NM_001159286	N/A
HDAC11	NM_024827.3	82	84	GAGGCTCTAACAATGCACTCTGAGATCCCTACCCTTGCCGTTGGTCTCTGTCGCTGACTCGAGGCACCTAACATCCATTCACACCCAACACAGGCCAGCG	NM_024827.3:2601	No	NM_024827;NM_001136041	N/A
HDAC2	NM_001527.1	77	78	AAGCCTATTATCTCAAAGGTGATGGAGATGTATCAACCTAGTGCTGTGGTATTACAGTGTGGTGCAGACTCATTATCTGGTGATAGACTGGGTTGTTTCA	NM_001527.1:930	No	NM_001527;NR_073443;NR_033441	N/A
HDAC3	NM_003883.2	82	82	CTGGGAAAGAGTCTGGAGACCACATTTGGTTCTCGAACCATCTACCTGCTTTTCCTCTCTCTCCCAAGGCCTGACAATGGTACCTATTAGGGATGGAGAT	NM_003883.2:1455	No	NM_003883	N/A
HDAC4	NM_006037.3	80	80	TCTGTCAGCTCACTCCAGCTTCACAAATGTGCTGAGAGCATTACTGTGTAGCCTTTTCTTTGAAGACACACTCGGCTCTTCTCCACAGCAAGCGTCCAGG	NM_006037.3:6965	No	NM_006037	N/A
HDAC5	NM_005474.4	83	83	AGTGGTGATGCCCATTGCCCACGAGTTCTCACCTGATGTGGTCCTAGTCTCCGCCGGGTTTGATGCTGTTGAAGGACATCTGTCTCCTCTGGGTGGCTAC	NM_005474.4:3160	No	NM_005474;NM_001015053	N/A
HDAC6	NM_006044.2	84	82	ATATATTGATCTGATGGAAACAACCCAGTACATGAATGAGGGAGAACTCCGTGTCCTAGCAGACACCTACGACTCAGTTTATCTGCATCCGAACTCATAC	NM_006044.2:536	No	NM_006044	N/A
HELLS	NM_018063.3	83	83	GATGGGTCCATGTCTTACTCAGAGAGAGAAAAAAACATGCACAGCTTCAACACGGATCCAGAGGTGTTTATCTTCTTAGTGAGTACACGAGCTGGTGGCC	NM_018063.3:2040	No	NM_018063	N/A
HES1	NM_005524.2	82	82	GCTGGAGAGGCGGCTAAGGTGTTTGGAGGCTTCCAGGTGGTACCGGCTCCCGATGGCCAGTTTGCTTTCCTCATTCCCAACGGGGCCTTCGCGCACAGCG	NM_005524.2:860	No	NM_005524	N/A
HES5	NM_001010926.3	84	83	CTCCACTATGATCCTTAAAGGATTCCTCTGTGTGGGTGGATGCGTGTGGGCACGACTTTGTACTCAGAAATTGAACTCTCAGTCACGTGGAAGCCACGGG	NM_001010926.3:1160	No	NM_001010926	N/A
HGF	NM_000601.4	78	82	TCATTGGTAAAGGACGCAGCTACAAGGGAACAGTATCTATCACTAAGAGTGGCATCAAATGTCAGCCCTGGAGTTCCATGATACCACACGAACACAGCTT	NM_000601.4:550	No	NM_000601;NM_001010934;NM_001010931;NM_001010932;NM_001010933	N/A
HHEX	NM_002729.4	82	83	GCACTATCACTTAGTACCTGTTTGACCAAGGTGTTAAGGGGATAGTACCTCCCAATTCAAGCAGAGAAACTGACCTGACTAAAGTTAATCGCAGATGAAC	NM_002729.4:1479	No	NM_002729	N/A
HHIP	NM_022475.1	83	80	GATTTGTATACCGGGGCTGCCAGTCAGAAAGATTGTATGGAAGCTACGTGTTTGGAGATCGTAATGGGAATTTCCTAACTCTCCAGCAAAGTCCTGTGAC	NM_022475.1:2135	No	NM_022475	N/A
HIST1H3B	NM_003537.3	85	76	CATCCATGCTAAGCGAGTGACTATTATGCCCAAAGACATCCAGCTCGCTCGCCGCATTCGCGGAGAAAGAGCGTAAATGTAAAGTCACTTTTTCATCAGT	NM_003537.3:335	No	NM_003537	N/A
HIST1H3G	NM_003534.2	84	82	CGAGTGACTATCATGCCCAAGGACATTCAGCTCGCTCGCCGCATTCGTGGGGAGAGAGCGTAGAGGTTTCCGGGCAGTAATTCTATCCAACTTAAAAAGG	NM_003534.2:348	No	NM_003534	N/A
HIST1H3H	NM_003536.2	85	86	AAGCGGGTGACTATCATGCCCAAGGACATCCAGCTCGCACGTCGTATCCGCGGCGAGAGGGCTTGAGTCTCAAGGACTCACTGATTACATACCCAAAGGC	NM_003536.2:355	No	NM_003536	N/A
HMGA1	NM_145904.1	87	88	CGCCCACCCACGCATACACACATGCCCTCCTGGACAAGGCTAACATCCCACTTAGCCGCACCCTGCACCTGCTGCGTCCCCACTCCCTTGGTGGTGGGGA	NM_145904.1:871	No	NM_145904;NM_145903;NM_145901;NM_145902;XM_005249061;NM_145899;NM_145905;NM_002131	NA
HMGA2	NM_003484.1	81	85	GAGGAGGAATTCTTTCCCCGCCTAACATTTCAAGGGACACAATTCACTCCAAGTCTCTTCCCTTTCCAAGCCGCTTCCGAAGTGCTCCCGGTGCCCGCAA	NM_003484.1:328	No	NM_003484;NM_003483	N/A
HNF1A	NM_000545.4	82	82	GGGGGTCGTGGAGAGCTAGGAGCAAAGCCTGTTCATGGCAGATGTAGGAGGGACTGTCGCTGCTTCGTGGGATACAGTCTTCTTACTTGGAACTGAAGGG	NM_000545.4:2125	No	NM_000545	N/A
HOXA10	NM_018951.3	79	84	TTCTATAGAGATAGATATTGTCCTAAGTGTCAAGTCCTGACTGGGCTGGGTTTGCTGTCTTGGGGTCCCACTGCTCGAAATGGCCCCTGTCTTCGGCCGA	NM_018951.3:1503	No	NM_018951;NR_037939	N/A
HOXA11	NM_005523.5	82	81	TGGAGGTAGCTTTGAGGTGGAAGAGGGCTGCAAATCCTTGTGGGAAAAGAAATCTATGATTCCAGGTGGCATCAGTGTCTTTCCACTCCTCCTAGCCACC	NM_005523.5:1525	No	NM_005523	N/A
HOXA9	NM_152739.3	80	81	GGCTCTAAACCTCAGGCCACATCTTTTCCAAGGCAAACCCTGTTCAGGCTGGCTCGTAGGCCTGCCGCTTTGATGGAGGAGGTATTGTAAGCTTTCCATT	NM_152739.3:1015	No	NM_152739	N/A
HPGD	NM_001145816.2	80	81	ATCCAGTTGGTCTTTAGGGCACTGAAGGAAACTCTTCTTCAGAAATAACCTTTTAACTTTTCTTCTGTCAGCTGCCTGCCAATCACGGAGCCAGAGGCTG	NM_001145816.2:96	No	NM_001145816;NM_001256301;NM_001256306;NM_000860;NM_001256307;NM_001256305	NA
HRAS	NM_005343.2	82	82	AGTACATGCGCACCGGGGAGGGCTTCCTGTGTGTGTTTGCCATCAACAACACCAAGTCTTTTGAGGACATCCACCAGTACAGGGAGCAGATCAAACGGGT	NM_005343.2:396	No	NM_005343;NM_001130442;NM_176795	N/A
HSP90B1	NM_003299.1	82	80	TCAGAGCTGACGATGAAGTTGATGTGGATGGTACAGTAGAAGAGGATCTGGGTAAAAGTAGAGAAGGATCAAGGACGGATGATGAAGTAGTACAGAGAGA	NM_003299.1:160	No	NM_003299	N/A
HSPA1A	NM_005345.5	86	84	GCTTCCCAGAGCGAACCTGTGCGGCTGCAGGCACCGGCGCGTCGAGTTTCCGGCGTCCGGAAGGACCGAGCTCTTCTCGCGGATCCAGTGTTCCGTTTCC	NM_005345.5:98	No	NM_005345	N/A
HSPA2	NM_021979.3	82	79	AAGATCCTCGACAAGTGTCAGGAGGTGATCAACTGGCTCGACCGAAACCAGATGGCAGAGAAAGATGAGTATGAACACAAGCAGAAAGAGCTCGAAAGAG	NM_021979.3:2095	No	NM_021979	N/A
HSPA6	NM_002155.3	81	80	GACAGAGTGGCTGCCAAAAACTCGCTGGAGGCCCATGTCTTCCATGTGAAAGGTTCTTTGCAAGAGGAAAGCCTTAGGGACAAGATTCCCGAAGAGGACA	NM_002155.3:2018	No	NM_002155	N/A
HSPB1	NM_001540.3	88	87	AGCCGCGCGCTCAGCCGGCAACTCAGCAGCGGGGTCTCGGAGATCCGGCACACTGCGGACCGCTGGCGCGTGTCCCTGGATGTCAACCACTTCGCCCCGG	NM_001540.3:374	No	NM_001540	N/A
IBSP	NM_004967.3	83	84	AGGGGGAGTACGAATACACGGGCGCCAATGAATACGACAATGGATATGAAATCTATGAAAGTGAGAACGGGGAACCTCGTGGGGACAATTACCGAGCCTA	NM_004967.3:876	No	NM_004967	N/A
ID1	NM_002165.2	82	81	CTGCCCCAGAACCGCAAGGTGAGCAAGGTGGAGATTCTCCAGCACGTCATCGACTACATCAGGGACCTTCAGTTGGAGCTGAACTCGGAATCCGAAGTTG	NM_002165.2:345	No	NM_002165;NM_181353	N/A
ID2	NM_002166.4	77	77	CGGATATCAGCATCCTGTCCTTGCAGGCTTCTGAATTCCCTTCTGAGTTAATGTCAAATGACAGCAAAGCACTGTGTGGCTGAATAAGCGGTGTTCATGA	NM_002166.4:505	No	NM_002166	N/A
ID4	NM_001546.2	80	84	GCTTGCTACCAAAGGACAAACTCTTGGAAATGAACACTTTCTGCTTTCCTTCCTCCAAAGAATTAATAGGCAACAGTGGGAGAAAAAAAAGGCATAATGG	NM_001546.2:2048	No	NM_001546	N/A
IDH1	NM_005896.2	81	80	GTGGCGCCCCAACTCTTCGCCAGCATATCATCCCGGCAGGCGATAAACTACATTCAGTTGAGTCTGCAAGACTGGGAGGAACTGGGGTGATAAGAAATCT	NM_005896.2:105	No	NM_005896	NM_001282387;NM_001282386
IDH2	NM_002168.2	85	85	CACCGGCTCATTGATGACATGGTGGCTCAGGTCCTCAAGTCTTCGGGTGGCTTTGTGTGGGCCTGCAAGAACTATGACGGAGATGTGCAGTCAGACATCC	NM_002168.2:944	No	NM_002168	N/A
IFNA17	NM_021268.2	85	81	TGAGATGATCCAGCAGACCTTCAATCTCTTCAGCACAGAGGACTCATCTGCTGCTTGGGAACAGAGCCTCCTAGAAAAATTTTCCACTGAACTTTACCAG	NM_021268.2:291	No	NM_021268	N/A
IFNA2	NM_000605.3	80	83	GCCTAAGGTTTAGGCTCACCCATTTCAACCAGTCTAGCAGCATCTGCAACATCTACAATGGCCTTGACCTTTGCTTTACTGGTGGCCCTCCTGGTGCTCA	NM_000605.3:11	No	NM_000605	N/A
IFNA7	NM_021057.2	85	78	TACCCACCTCAGGTAGCCTAGTGATATTTGCAAAATCCCAATGGCCCGGTCCTTTTCTTTACTGATGGTCGTGCTGGTACTCAGCTACAAATCCATCTGC	NM_021057.2:0	No	NM_021057	N/A
IFNG	NM_000619.2	76	79	ATACTATCCAGTTACTGCCGGTTTGAAAATATGCCTGCAATCTGAGCCAGTGCTTTAATGGCATGTCAGACAGAACTTGAATGTGTCAGGTGACCCTGAT	NM_000619.2:970	No	NM_000619	N/A
IGF1	NM_000618.3	82	83	CGTGGATGAGTGCTGCTTCCGGAGCTGTGATCTAAGGAGGCTGGAGATGTATTGCGCACCCCTCAAGCCTGCCAAGTCAGCTCGCTCTGTCCGTGCCCAG	NM_000618.3:491	No	NM_000618;NM_001111285;NM_001111284;NM_001111283	N/A
IGF1R	NM_000875.2	83	82	TCGGGGGGCCATCAGGATTGAGAAAAATGCTGACCTCTGTTACCTCTCCACTGTGGACTGGTCCCTGATCCTGGATGCGGTGTCCAATAACTACATTGTG	NM_000875.2:455	No	NM_000875	N/A
IGFBP3	NM_000598.4	81	82	TATCAAAATATTCAGAGACTCGAGCACAGCACCCAGACTTCATGCGCCCGTGGAATGCTCACCACATGTTGGTCGAAGCGGCCGACCACTGACTTTGTGA	NM_000598.4:1255	No	NM_000598;NM_001013398	N/A
IKBKB	NM_001556.1	79	82	GTGATCTATACGCAGCTCAGTAAAACTGTGGTTTGCAAGCAGAAGGCGCTGGAACTGTTGCCCAAGGTGGAAGAGGTGGTGAGCTTAATGAATGAGGATG	NM_001556.1:1995	No	NM_001556;NR_033818;NR_033819;NM_001190720;NR_040009;NM_001242778	N/A
IKBKG	NM_003639.2	82	82	TTCTGCGGGAGCGCTGCGAGGAGCTTCTGCATTTCCAAGCCAGCCAGAGGGAGGAGAAGGAGTTCCTCATGTGCAAGTTCCAGGAGGCCAGGAAACTGGT	NM_003639.2:470	No	NM_003639;NM_001145255;NM_001099856;NM_001099857	N/A
IL10	NM_000572.2	79	79	AAGGATCAGCTGGACAACTTGTTGTTAAAGGAGTCCTTGCTGGAGGACTTTAAGGGTTACCTGGGTTGCCAAGCCTTGTCTGAGATGATCCAGTTTTACC	NM_000572.2:230	No	NM_000572	N/A
IL11	NM_000641.2	80	81	TGAGACAGAGAACAGGGAATTAAATGTGTCATACATATCCACTTGAGGGCGATTTGTCTGAGAGCTGGGGCTGGATGCTTGGGTAACTGGGGCAGGGCAG	NM_000641.2:1145	No	NM_000641;NM_001267718	N/A
IL11RA	NM_147162.1	86	85	TCCAGCCCGCCCTGTTGTCTCCTGCCAAGCAGCCGACTATGAGAACTTCTCTTGCACTTGGAGTCCCAGCCAGATCAGCGGTTTACCCACCCGCTACCTC	NM_147162.1:400	No	NM_147162;NR_052010;NM_001142784	N/A
IL12A	NM_000882.2	82	82	CTTTCTAGATCAAAACATGCTGGCAGTTATTGATGAGCTGATGCAGGCCCTGAATTTCAACAGTGAGACTGTGCCACAAAAATCCTCCCTTGAAGAACCG	NM_000882.2:775	No	NM_000882	N/A
IL12B	NM_002187.2	81	84	GCAAGGCTGCAAGTACATCAGTTTTATGACAATCAGGAAGAATGCAGTGTTCTGATACCAGTGCCATCATACACTTGTGATGGATGGGAACGCAAGAGAT	NM_002187.2:1435	No	NM_002187	N/A
IL12RB2	NM_001559.2	79	83	CCTCCGTGGGACATTAGAATCAAATTTCAAAAGGCTTCTGTGAGCAGATGTACCCTTTATTGGAGAGATGAGGGACTGGTACTGCTTAATCGACTCAGAT	NM_001559.2:1315	No	NM_001559;NR_047584;NR_047583;NM_001258216;NM_001258215;NM_001258214	N/A
IL13	NM_002188.2	80	84	TTTCTTTCTGATGTCAAAAATGTCTTGGGTAGGCGGGAAGGAGGGTTAGGGAGGGGTAAAATTCCTTAGCTTAGACCTCAGCCTGTGCTGCCCGTCTTCA	NM_002188.2:516	No	NM_002188	N/A
IL13RA2	NM_000640.2	76	76	AGATGGGTTTGATCTTAACAAGGGCATTGAAGCGAAGATACACACGCTTTTACCATGGCAATGCACAAATGGATCAGAAGTTCAAAGTTCCTGGGCAGAA	NM_000640.2:400	No	NM_000640	N/A
IL15	NM_172174.1	82	83	AGGGTGATAGTCAAATTATGTATTGGTGGGGCTGGGTACCAATGCTGCAGGTCAACAGCTATGCTGGTAGGCTCCTGCCAGTGTGGAACCACTGACTACT	NM_172174.1:1685	No	NM_172174;NM_172175;NM_000585;NR_037840	N/A
IL19	NM_013371.3	84	83	CCACAGACATGCACCATATAGAAGAGAGTTTCCAAGAAATCAAAAGAGCCATCCAAGCTAAGGACACCTTCCCAAATGTCACTATCCTGTCCACATTGGA	NM_013371.3:1030	No	NM_013371;NM_153758	N/A
IL1A	NM_000575.3	78	78	ACTCCATGAAGGCTGCATGGATCAATCTGTGTCTCTGAGTATCTCTGAAACCTCTAAAACATCCAAGCTTACCTTCAAGGAGAGCATGGTGGTAGTAGCA	NM_000575.3:1085	No	NM_000575	N/A
IL1B	NM_000576.2	81	82	GGGACCAAAGGCGGCCAGGATATAACTGACTTCACCATGCAATTTGTGTCTTCCTAAAGAGAGCTGTACCCAGAGAGTCCTGTGCTGAATGTGGACTCAA	NM_000576.2:840	No	NM_000576	N/A
IL1R1	NM_000877.2	82	80	CCAGAGAGTGGGGGTGATGATGACCAAGAATTACAAGTAGAATGGCAGCTGGAATTTAAGGAGGGACAAGAATCAATGGATAAGCGTGGGTGGAGGAAGA	NM_000877.2:4295	No	NM_000877;NM_001288706	N/A
IL1R2	NM_173343.1	81	78	TGCTTCTGCCACGTGCTGCTGGGTCTCAGTCCTCCACTTCCCGTGTCCTCTGGAAGTTGTCAGGAGCAATGTTGCGCTTGTACGTGTTGGTAATGGGAGT	NM_173343.1:113	No	NM_173343;NR_048564;NM_001261419;NM_004633	N/A
IL1RAP	NM_002182.2	82	82	CCGCCTCCCCGAGAACCGCATTAGTAAGGAGAAAGATGTGCTGTGGTTCCGGCCCACTCTCCTCAATGACACTGGCAACTATACCTGCATGTTAAGGAAC	NM_002182.2:460	No	NM_002182;NM_001167929;NM_001167930;NM_001167928;NM_134470;NM_001167931	N/A
IL20RA	NM_014432.2	79	82	GGTGGTTTGCCTAAACCTGCAAACATCACCTTCTTATCCATCAACATGAAGAATGTCCTACAATGGACTCCACCAGAGGGTCTTCAAGGAGTTAAAGTTA	NM_014432.2:535	No	NM_014432;NM_001278724;NM_001278723;NM_001278722	N/A
IL20RB	NM_144717.2	82	83	GGGAAACTGGTGACACTCTACAGTCTGACTGATTCAGTGTTTCTGGAGAGCAGGACATAAATGTATGATGAGAATGATCAAGGACTCTACACACTGGGTG	NM_144717.2:1575	No	NM_144717	N/A
IL22RA1	NM_021258.2	85	85	GACGGGTACAATAACACACTGTACTGATGTCACAACTTTGCAAGCTCTGCCTTGGGTTCAGCCCATCTGGGCTCAAATTCCAGCCTCACCACTCACAAGC	NM_021258.2:2524	No	NM_021258	N/A
IL22RA2	NM_181309.1	79	81	CACTTGCAACCATGATGCCTAAACATTGCTTTCTAGGCTTCCTCATCAGTTTCTTCCTTACTGGTGTAGCAGGAACTCAGTCAACGCATGAGTCTCTGAA	NM_181309.1:290	No	NM_181309;NM_052962;NM_181310	N/A
IL23A	NM_016584.2	84	80	CAGGGACAACAGTCAGTTCTGCTTGCAAAGGATCCACCAGGGTCTGATTTTTTATGAGAAGCTGCTAGGATCGGATATTTTCACAGGGGAGCCTTCTCTG	NM_016584.2:411	No	NM_016584	N/A
IL23R	NM_144701.2	80	82	AACTGCAAATTCACCTGGATGATATAGTGATACCTTCTGCAGCCGTCATTTCCAGGGCTGAGACTATAAATGCTACAGTGCCCAAGACCATAATTTATTG	NM_144701.2:710	No	NM_144701	N/A
IL24	NM_181339.1	83	83	CTGAACTTCAGAGCATGAAAATCACACTGTCTTCTGATATCTGCAGGGACAGAGCATTGGGGTGGGGGTAAGGTGCATCTGTTTGAAAAGTAAACGATAA	NM_181339.1:1016	No	NM_181339;NM_006850;NM_001185158;NM_001185157;NM_001185156	N/A
IL2RA	NM_000417.1	79	82	CTTGGTAAGAAGCCGGGAACAGACAACAGAAGTCATGAAGCCCAAGTGAAATCAAAGGTGCTAAATGGTCGCCCAGGAGACATCCGTTGTGCTTGCCTGC	NM_000417.1:1000	No	NM_000417	N/A
IL2RB	NM_000878.2	83	79	GTCCTGCTGCCCGAGCCAGGAACTGTGTGTGTTGCAGGGGGGCAGTAACTCCCCAACTCCCTCGTTAATCACAGGATCCCACGAATTTAGGCTCAGAAGC	NM_000878.2:1980	No	NM_000878	N/A
IL3	NM_000588.3	82	83	GCCCTTGAAGACAAGCTGGGTTAACTGCTCTAACATGATCGATGAAATTATAACACACTTAAAGCAGCCACCTTTGCCTTTGCTGGACTTCAACAACCTC	NM_000588.3:130	No	NM_000588	N/A
IL3RA	NM_002183.2	81	80	GACGTCCAGTACGACCTGTACTTGAACGTTGCCAACAGGCGTCAACAGTACGAGTGTCTTCACTACAAAACGGATGCTCAGGGAACACGTATCGGGTGTC	NM_002183.2:745	No	NM_002183;NM_001267713	N/A
IL5RA	NM_000564.3	78	81	CTCCTGCACAGTTGCTCTGTACAAATCCTCCTCCATATTTGCTTAGAGAAAACGTGTTGCCATCCCATCATGAAGGAAGCTGCCTGAGAGTTTTTAACCA	NM_000564.3:210	No	NM_000564;NM_175725;NM_175724;NM_175728;NM_175727;NM_175726;NM_001243099	N/A
IL6	NM_000600.1	79	80	TGACAAACAAATTCGGTACATCCTCGACGGCATCTCAGCCCTGAGAAAGGAGACATGTAACAAGAGTAACATGTGTGAAAGCAGCAAAGAGGCACTGGCA	NM_000600.1:220	No	NM_000600	N/A
IL6R	NM_000565.2	80	84	CTTTCTACATAGTGTCCATGTGCGTCGCCAGTAGTGTCGGGAGCAAGTTCAGCAAAACTCAAACCTTTCAGGGTTGTGGAATCTTGCAGCCTGATCCGCC	NM_000565.2:993	No	NM_000565;NM_001206866;NM_181359	N/A
IL7	NM_000880.2	83	85	AATAACCCAGCTTGCGTCCTGCACACTTGTGGCTTCCGTGCACACATTAACAACTCATGGTTCTAGCTCCCAGTCGCCAAGCGTTGCCAAGGCGTTGAGA	NM_000880.2:38	No	NM_000880;NM_001199888;NM_001199887;NM_001199886	N/A
IL7R	NM_002185.2	78	79	TTGCTTTGACCACTCTTCCTGAGTTCAGTGGCACTCAACATGAGTCAAGAGCATCCTGCTTCTACCATGTGGATTTGGTCACAAGGTTTAAGGTGACCCA	NM_002185.2:1610	No	NM_002185	N/A
INHBA	NM_002192.2	80	81	GCGCTTCTGAACGCGATCAGAAAGCTTCATGTGGGCAAAGTCGGGGAGAACGGGTATGTGGAGATAGAGGATGACATTGGAAGGAGGGCAGAAATGAATG	NM_002192.2:490	No	NM_002192	N/A
INHBB	NM_002193.2	82	85	CTTGGGCCTCTGACATGACTTATGTGTGTGTGTGTTTTTGGGGTGGGGAGGGAGGGAGAGAAGAGGGGGCTAAATTTGATGCTTTAACTGATCTCCAACA	NM_002193.2:1969	No	NM_002193	N/A
IRAK2	NM_001570.3	82	81	GTGTTGGCCGAGGTCCTCACGGGCATCCCTGCAATGGATAACAACCGAAGCCCGGTTTACCTGAAGGACTTACTCCTCAGTGATATTCCAAGCAGCACCG	NM_001570.3:1285	No	NM_001570	N/A
IRAK3	NM_007199.1	79	81	AGGTAAATATAGATCCTTCTTCAGAAGCTCCAGGGCATTCTTGCAGGAGCAGGCCAGTGGAGAGCAGCTGTTCCTCCAAATTTTCCTGGGATGAATATGA	NM_007199.1:1735	No	NM_007199;NM_001142523	N/A
IRS1	NM_005544.2	81	81	TTGATGGTGGCATCAAACTACCGATTTAAAACTGGAAGTTGCTGGTACTCAAACCAAAAGTTCATACTCTGGCGACACGAAGGGTTTCCTTTGAGCAACG	NM_005544.2:6224	No	NM_005544	N/A
ITGA2	NM_002203.2	80	82	CAACGGGTGTGTGTTCTGACATCAGTCCTGATTTTCAGCTCTCAGCCAGCTTCTCACCTGCAACTCAGCCCTGCCCTTCCCTCATAGATGTTGTGGTTGT	NM_002203.2:475	No	NM_002203;NR_073105;NR_073106;NR_073103;NR_073104;NR_073107	N/A
ITGA3	NM_005501.2	83	84	CATGATTCAGCGCAAGGAGTGGGACTTATCTGAGTATAGTTACAAGGACCCAGAGGACCAAGGAAACCTCTATATTGGGTACACGATGCAGGTAGGCAGC	NM_005501.2:1138	No	NM_005501;NM_002204	N/A
ITGA6	NM_000210.1	81	80	CTCATGCGAGCCTTCATTGATGTGACTGCTGCTGCCGAAAATATCAGGCTGCCAAATGCAGGCACTCAGGTTCGAGTGACTGTGTTTCCCTCAAAGACTG	NM_000210.1:3065	No	NM_000210;NM_001079818	N/A
ITGA7	NM_002206.1	82	81	TGATAGTGGGTGCCCCCTACTTCTTTGAGCGCCAAGAAGAGCTGGGGGGTGCTGTGTATGTGTACTTGAACCAGGGGGGTCACTGGGCTGGGATCTCCCC	NM_002206.1:1170	No	NM_002206;NM_001144997;NM_001144996	N/A
ITGA8	NM_003638.1	82	82	ATCGGAGTGCCTTTTGCAGGCAAGGATCAAAGAGGCAAAGTGCTCATTTATAATGGGAACAAAGATGGCTTAAACACCAAGCCTTCCCAAGTTCTGCAAG	NM_003638.1:1215	No	NM_003638	N/A
ITGA9	NM_002207.2	84	83	CATGTCTCCAACCTCCTTTGTATATGGCGAGTCCGTGGACGCAGCCAACTTCATTCAGCTGGATGACCTGGAGTGTCACTTTCAGCCCATCAATATCACC	NM_002207.2:2380	No	NM_002207	N/A
ITGB3	NM_000212.2	82	79	GAATAAGCCTTGGAATTAGATATGGGGCAATGACTGAGCCCTGTCTCACCCATGGATTACTCCTTACTGTAGGGAATGGCAGTATGGTAGAGGGATAAAT	NM_000212.2:4485	No	NM_000212	N/A
ITGB4	NM_001005731.1	85	86	GGCCCATGTCCATCCCCATCATCCCTGACATCCCTATCGTGGACGCCCAGAGCGGGGAGGACTACGACAGCTTCCTTATGTACAGCGATGACGTTCTACG	NM_001005731.1:4151	No	NM_001005731;NM_001005619;NM_000213	N/A
ITGB6	NM_001282353.1	83	79	AGGTAAATCAGACCTTTACAGAGTACAGGGCTAGGTGAAAGAATTACTGAAAAATCACCTTGAAAATCCGAAGGGCTGATATACCCTTTATGTTCCTGAC	NM_001282353.1:4124	No	NM_001282353;NM_001282389;NM_001282390;NM_000888;NM_001282388;NM_001282354;NM_001282355	NA
ITGB7	NM_000889.1	81	82	CAACGTGGTACAGCTCATCATGGATGCTTATAATAGCCTGTCTTCCACCGTGACCCTTGAACACTCTTCACTCCCTCCTGGGGTCCACATTTCTTACGAA	NM_000889.1:1278	No	NM_000889;NR_104181	N/A
ITGB8	NM_002214.2	80	82	GGAAAACTGGAATTGTATGCAATGCCTTCACCCTCACAATTTGTCTCAGGCTATACTTGATCAGTGCAAAACCTCATGTGCTCTCATGGAACAACAGCAT	NM_002214.2:2609	No	NM_002214	N/A
JAG1	NM_000214.2	82	80	TTGCTTGTGGAGGCGTGGGATTCCAGTAATGACACCGTTCAACCTGACAGTATTATTGAAAAGGCTTCTCACTCGGGCATGATCAACCCCAGCCGGCAGT	NM_000214.2:915	No	NM_000214	N/A
JAG2	NM_145159.1	78	79	ATTTTTGTAAAGTTTCCGTGCGTGGCACTCGCTGTATGAAAGGAGAGAGCAAAGGGTGTCTGCGTCGTCACCAAATCGTAGCGTTTGTTACCAGAGGTTG	NM_145159.1:4225	No	NM_145159;NM_002226	N/A
JAK1	NM_002227.1	81	79	GAGAACACCAAGCTCTGGTATGCTCCAAATCGCACCATCACCGTTGATGACAAGATGTCCCTCCGGCTCCACTACCGGATGAGGTTCTATTTCACCAATT	NM_002227.1:285	No	NM_002227	N/A
JAK2	NM_004972.2	80	79	CTCCTCCCGCGACGGCAAATGTTCTGAAAAAGACTCTGCATGGGAATGGCCTGCCTTACGATGACAGAAATGGAGGGAACATCCACCTCTTCTATATATC	NM_004972.2:455	No	NM_004972	N/A
JAK3	NM_000215.2	82	82	GTGCTGCTGAAGGTCATGGATGCCAAGCACAAGAACTGCATGGAGTCATTCCTGGAAGCAGCGAGCTTGATGAGCCAAGTGTCGTACCGGCATCTCGTGC	NM_000215.2:1715	No	NM_000215	N/A
JUN	NM_002228.3	82	81	ACACAGCCAGCCAGCCAGGTCGGCAGTATAGTCCGAACTGCAAATCTTATTTTCTTTTCACCTTCTCTCTAACTGCCCAGAGCTAGCGCCTGTGGCTCCC	NM_002228.3:140	No	NM_002228	N/A
KAT2B	NM_003884.3	82	80	CATCTGGAGGCACCATCTCAACGAAGACTGCGATCTCCCAATGATGATATTTCTGGATACAAAGAGAACTACACAAGGTGGCTGTGTTACTGCAACGTGC	NM_003884.3:1220	No	NM_003884	N/A
KDM5C	NM_004187.2	82	82	CCAAGAGACTGCAGCCTGATCCGGAACCCACAGAGGAAGACATTGAGAAGAATCCAGAGCTGAAAAAGCTACAGATCTATGGGGCAGGCCCCAAGATGAT	NM_004187.2:1170	No	NM_004187;NM_001282622;NM_001146702	N/A
KDM6A	NM_021140.2	81	80	ACAGCACTGCCAGTGTCGAGGGACTTCCTAATCATGTCCATCAGATGACGGCAGATGCTGTTTGCAGTCCTAGCCATGGAGATTCTAAGTCACCAGGTTT	NM_021140.2:2590	No	NM_021140	N/A
KIT	NM_000222.1	82	83	CATCGCAGCTACCGCGATGAGAGGCGCTCGCGGCGCCTGGGATTTTCTCTGCGTTCTGCTCCTACTGCTTCGCGTCCAGACAGGCTCTTCTCAACCATCT	NM_000222.1:5	No	NM_000222;NM_001093772	N/A
KITLG	NM_003994.4	80	84	AGGACTCTATTTTAAGGACTGCGGGACTTGGGTCTCATTTAGAACTTGCAGCTGATGTTGGAAGAGAAAGCACGTGTCTCAGACTGCATGTACCATTTGC	NM_003994.4:1155	No	NM_003994;NM_000899	N/A
KLF4	NM_004235.4	81	80	CGAGCATTTTCCAGGTCGGACCACCTCGCCTTACACATGAAGAGGCATTTTTAAATCCCAGACAGTGGATATGACCCACACTGCCAGAAGAGAATTCAGT	NM_004235.4:1980	No	NM_004235	N/A
KMT2C	NM_170606.2	79	82	GTGTTGTGGCTGCATTTTCCGACCTTCTTCACGTCCGAATCCCTAACAGCTATGAGGTTAGCAGTGCTCCAGATGTCCCATCCATGGGTTTGGTCAGTAG	NM_170606.2:12505	No	NM_170606	N/A
KMT2D	NM_003482.3	80	83	CCAACATTAATTTTCCTAATCTCAAGCAAGACTACCCAGACTGGTCAAGCCGTTGCAAACAAATCATGAAGCTCTGGAGAAAGGTTCCAGCAGCTGACAA	NM_003482.3:6070	No	NM_003482	N/A
KRAS	NM_004985.3	81	80	GCATGGACTGTGTCCCCACGGTCATCCAGTGTTGTCATGCATTGGTTAGTCAAAATGGGGAGGGACTAGGGCAGTTTGGATAGCTCAACAAGATACAATC	NM_004985.3:1790	No	NM_004985;NM_033360	N/A
LAMA1	NM_005559.2	81	82	CAGTTGCACCAAAATGCCACCCTTGAACTCAAGGCTGCTGAAGATTTATTGTCACAAATTCAGGAAAATTACCAGAAGCCGCTGGAAGAATTGGAGGTAT	NM_005559.2:5230	No	NM_005559	N/A
LAMA3	NM_000227.3	82	83	CAGAGGACTGGTGTTTCACACGGGCACTAAGAACTCCTTTATGGCTCTTTATCTTTCAAAAGGACGTCTGGTCTTTGCACTGGGGACAGATGGGAAAAAA	NM_000227.3:4260	No	NM_000227;NM_001127717;NM_198129;NM_001127718	N/A
LAMA5	NM_005560.3	86	85	GCCATGAATTTCTCCTACTCGCCGCTGCTACGTGAGTTCACCAAGGCCACCAACGTCCGCCTGCGCTTCCTGCGTACCAACACGCTGCTGGGCCATCTCA	NM_005560.3:787	No	NM_005560	N/A
LAMB3	NM_000228.2	82	83	AAATGGGGGGAAGGTCCAACTTAACCTTATGGATTTAGTGTCTGGGATTCCAGCAACTCAAAGTCAAAAAATTCAAGAGGTGGGGGAGATCACAAACTTG	NM_000228.2:695	No	NM_000228;NM_001017402;NM_001127641	N/A
LAMB4	NM_007356.2	79	80	TGCCCATTCCTGTTATCAGAATCTGTGGAGCTCAGATGTAATCTGCAATTGTCTTCAAGGTTATACGGGTACTCAGTGTGGAGAATGCTCTACTGGTTTC	NM_007356.2:2852	No	NM_007356	N/A
LAMC2	NM_005562.2	84	82	CAAGCGGAAATTGAAGCAGATAGGTCTTATCAGCACAGTCTCCGCCTCCTGGATTCAGTGTCTCGGCTTCAGGGAGTCAGTGATCAGTCCTTTCAGGTGG	NM_005562.2:2819	No	NM_005562;NM_018891	N/A
LAMC3	NM_006059.3	83	84	CCGCCAGCCTCCTGGGTGGAGATTTGTTCATGTCCCACTGGCTACACGGGCCAGTTCTGTGAATCCTGTGCTCCGGGATACAAGAGGGAGATGCCACAGG	NM_006059.3:2090	No	NM_006059	N/A
LAT	NM_001014987.1	81	83	TGTGTAATAGAATAAAGGCCTGCGTGTGTCTGTGTTGAGCGTGCGTCTGTGTGTGCCTGTGTGCGAGTCTGAGTCAGAGATTTGGAGATGTCTCTGTGTG	NM_001014987.1:1290	No	NM_001014987;NM_001014988;NM_014387;NM_001014989	N/A
LEF1	NM_016269.3	80	79	CCGTCACACATCCCATCAGATGTCAACTCCAAACAAGGCATGTCCAGACATCCTCCAGCTCCTGATATCCCTACTTTTTATCCCTTGTCTCCGGGTGGTG	NM_016269.3:1165	No	NM_016269;NM_001166119;NM_001130714;NM_001130713	N/A
LEFTY1	NM_020997.2	83	79	GCACTATATTCTAAGCACTTACATGTGGAGATACTGTAACCTGAGGGCAGAAAGCCCAATGTGTCATTGTTTACTTGTCCTGTCACTGGATCTGGGCTAA	NM_020997.2:1405	No	NM_020997	N/A
LEFTY2	NM_003240.2	79	82	AGTGCTCCTGTGTGACCTTCGCCCTGTGTCCTTCCATTTCCTGTCTTTCCCGTCCATCACCCATCCTAAGCACTTACGTGAGTAAATAATGCAGCTCAGA	NM_003240.2:1283	No	NM_003240;NM_001172425	N/A
LEP	NM_000230.2	80	81	GTAGTTCTTGTCTGATTGGCTCACCCAAGCAAGGCCAAAATTACCAAAAATCTTGGGGGGTTTTTACTCCAGTGGTGAAGAAAACTCCTTTAGCAGGTGG	NM_000230.2:1875	No	NM_000230	N/A
LEPR	NM_001003679.1	82	82	TTCCAGACTTGTGTGCAGTCTATGCTGTTCAGGTGCGCTGTAAGAGGCTAGATGGACTGGGATATTGGAGTAATTGGAGCAATCCAGCCTACACAGTTGT	NM_001003679.1:2000	No	NM_001003679;NM_001198688;NM_001198687;NM_002303;NM_001198689;NM_001003680	N/A
LFNG	NM_001040168.1	86	86	TCCAGGCCATGGAGCGGGTCAGCGAGAACAAGGTGCGTCCTGTCCACTTCTGGTTTGCCACGGGCGGCGCTGGCTTCTGCATCAGCCGTGGGCTGGCTCT	NM_001040168.1:717	No	NM_001040168;NM_001040167;NM_001166355;NM_002304	N/A
LIF	NM_002309.3	84	83	GGGATGGAAGGCTGTCTTCTTTTGAGGATGATCAGAGAACTTGGGCATAGGAACAATCTGGCAGAAGTTTCCAGAAGGAGGTCACTTGGCATTCAGGCTC	NM_002309.3:1240	No	NM_002309;NM_001257135	N/A
LIFR	NM_002310.3	79	78	CCTATTGTCCACCCATCATTGAGGAAGAAATACCAAACCCAGCCGCAGATGAAGCTGGAGGGACTGCACAGGTTATTTACATTGATGTTCAGTCGATGTA	NM_002310.3:2995	No	NM_002310;NM_001127671	N/A
LIG4	NM_002312.3	81	79	CTAACGAGCAGACTCCTGAAGAAATGGCTTCTCTGATTGCTGATTTAGAATATCGGTATTCCTGGGATTGCTCTCCTCTCAGTATGTTTCGACGCCACAC	NM_002312.3:2623	No	NM_002312;NM_206937;NM_001098268	N/A
LRP2	NM_004525.2	84	80	TCAGTGTTGTGTATTACACTGTGCGAGGGGAGGGCTCTAGGTTTGGTGCTATCAAACGTGCCTACATCCCCAACTTTGAATCCGGCCGCAATAATCTTGT	NM_004525.2:12505	No	NM_004525	N/A
LTBP1	NM_000627.3	83	84	TACGGCCAAGATGACCTGTGTCGATGTAAATGAATGCGATGAGTTGAACAACCGGATGTCTCTCTGCAAGAATGCCAAGTGCATTAACACCGATGGTTCC	NM_000627.3:4124	No	NM_000627;NM_001166266;NM_001166264;NM_001166265;NM_206943	N/A
MAD2L2	NM_001127325.1	83	80	GAGGTGGCTGTGCATCTCATCCTCTACGTGCGCGAGGTCTACCCCGTGGGCATCTTCCAGAAACGCAAGAAGTACAACGTGCCGGTCCAGATGTCCTGCC	NM_001127325.1:290	No	NM_001127325;NM_006341	N/A
MAML2	NM_032427.1	80	80	GCCACCACAGAGAACATCAAACGTAATGATCACATCCAACACAACTGCACCAAACTGGGCCTCTCAAGAAGGAACAAGCAAACAGCAAGAAGCCCTGACG	NM_032427.1:4125	No	NM_032427	N/A
MAP2K1	NM_002755.2	79	82	ACGGAATGGACAGCCGACCTCCCATGGCAATTTTTGAGTTGTTGGATTACATAGTCAACGAGCCTCCTCCAAAACTGCCCAGTGGAGTGTTCAGTCTGGA	NM_002755.2:970	No	NM_002755	N/A
MAP2K2	NM_030662.2	82	80	GCGGACCTGAAGATGCTCACAAACCACACCTTCATCAAGCGGTCCGAGGTGGAAGAAGTGGATTTTGCCGGCTGGTTGTGTAAAACCCTGCGGCTGAACC	NM_030662.2:1325	No	NM_030662	N/A
MAP2K4	NM_003010.2	81	78	TTGTATGACAGTGAAGCAGCACTGTGAGTGGTTCAAGCACACTGGAATATAAAACAGTCATGGCCTGAGATGCAGGTGATGCCATTACAGAACCAAATCG	NM_003010.2:2830	No	NM_003010;NM_001281435	N/A
MAP2K6	NM_002758.3	82	82	AGCCAGGAACAGAAACGGCTACTGATGGATTTGGATATTTCCATGAGGACGGTGGACTGTCCATTCACTGTCACCTTTTATGGCGCACTGTTTCGGGAGG	NM_002758.3:555	No	NM_002758	N/A
MAP3K1	NM_005921.1	79	79	ACTTCAGAGACTTCTCCAGCCAGTTGTAGACACCATCCTAGTCAAATGTGCAGATGCCAATAGCCGCACAAGTCAGCTGTCCATATCAACACTGTTGGAA	NM_005921.1:2525	No	NM_005921	N/A
MAP3K12	NM_006301.2	81	82	AGGGATCTCAAGTCACCCAACATGCTAATCACCTACGACGATGTGGTGAAGATCTCAGATTTTGGCACTTCCAAGGAGCTGAGTGACAAGAGCACCAAGA	NM_006301.2:800	No	NM_006301;NM_001193511	N/A
MAP3K13	NM_004721.3	83	82	ATCATGGAATACTGTGCCCATGGACAACTCTACGAGGTCTTACGAGCTGGCAGGAAGATCACACCTCGATTGCTAGTAGACTGGTCCACAGGAATTGCAA	NM_004721.3:965	No	NM_004721;NM_001242317;NM_001242314	NR_038322
MAP3K14	NM_003954.1	81	82	CCCGTGTGTGTTGGAAGGGAAAGCGTCGCAGCAAAGCCCGGAAGAAACGGAAGAAGAAGAGCTCAAAGTCCCTGGCTCATGCAGGAGTGGCCTTGGCCAA	NM_003954.1:620	No	NM_003954	N/A
MAP3K5	NM_005923.3	81	79	TTTAGGAAAAGGCACTTATGGGATAGTCTACGCAGGTCGGGACTTGAGCAACCAAGTCAGAATTGCTATTAAGGAAATCCCAGAGAGAGACAGCAGATAC	NM_005923.3:2415	No	NM_005923	N/A
MAP3K8	NM_005204.2	80	79	CTGGCTACTTCAATCTTGTTCGGGGACCACCAACGCTTGAATATGGCTGAAGGATGCCATGTTTGCTCTAAATTAAGACAGCATTGATCTCCTGGAGGCT	NM_005204.2:2050	No	NM_005204;NM_001244134	N/A
MAPK1	NM_138957.2	83	80	ACTGCCAGAGAACCCTGAGGGAGATAAAAATCTTACTGCGCTTCAGACATGAGAACATCATTGGAATCAATGACATTATTCGAGCACCAACCATCGAGCA	NM_138957.2:430	No	NM_138957;NM_002745	N/A
MAPK10	NM_002753.2	79	82	GTATTCATACAGCACTACTTACTTAGAGATGCTACTGTCAGTGTCCTCAGGGCTCTACCAAGACATAATGCACTGGGGTACCACATGGTCCATTTCATGT	NM_002753.2:2080	No	NM_002753;NM_138982;NM_138981;NM_138980	N/A
MAPK12	NM_002969.3	82	82	TATTCACTCCTGATGAGACCCTGGATGACTTCACGGACTTTTACCTGGTGATGCCGTTCATGGGCACCGACCTGGGCAAGCTCATGAAACATGAGAAGCT	NM_002969.3:425	No	NM_002969	N/A
MAPK3	NM_001040056.1	82	81	AACGTGCTCCACCGAGATCTAAAGCCCTCCAACCTGCTCATCAACACCACCTGCGACCTTAAGATTTGTGATTTCGGCCTGGCCCGGATTGCCGATCCTG	NM_001040056.1:580	No	NM_001040056;NM_001109891;NM_002746	N/A
MAPK8	NM_002750.2	78	81	TCTCTGTAGATGAAGCTCTCCAACACCCGTACATCAATGTCTGGTATGATCCTTCTGAAGCAGAAGCTCCACCACCAAAGATCCCTGACAAGCAGTTAGA	NM_002750.2:945	No	NM_002750;NM_139049;NM_001278547;NM_139046;NM_001278548	N/A
MAPK8IP1	NM_005456.2	86	85	TCCCAATTTCAGGCTCACCCATGACATCAGCCTGGAGGAGTTTGAGGATGAAGACCTCTCGGAGATCACTGATGAGTGTGGCATCAGCTTACAGTGCAAA	NM_005456.2:259	No	NM_005456	N/A
MAPK8IP2	NM_012324.2	82	82	CCGAGTCCTTTGGCCTTTTCTCCTGTCTGGTCAACGGCGAGGAGCGAGAGCAGACTCACCGGGCTGTGTTCAGGTTCATCCCGCGGCATCCAGACGAGCT	NM_012324.2:1885	No	NM_012324;NM_016431	N/A
MAPK9	NM_139068.2	80	80	TTGGCTCTGGGGCCCAAGGGATTGTTTGTGCTGCATTTGATACAGTTCTTGGGATAAATGTTGCAGTCAAGAAACTAAGCCGTCCTTTTCAGAACCAAAC	NM_139068.2:365	No	NM_139068;NM_001135044;NM_139070;NM_002752;NM_139069	N/A
MAPT	NM_016834.3	79	81	ATTGGGTCCCTGGACAATATCACCCACGTCCCTGGCGGAGGAAATAAAAAGATTGAAACCCACAAGCTGACCTTCCGCGAGAACGCCAAAGCCAAGACAG	NM_016834.3:1205	No	NM_016834;NM_001203252;NM_001203251;NM_001123067;NM_005910;NM_016835;NM_016841;NM_001123066	N/A
MCM2	NM_004526.2	78	81	TTTGTGCTTCTCACCTTTGGGTGGGATGCCTTGCCAGTGTGTCTTACTTGGTTGCTGAACATCTTGCCACCTCCGAGTGCTTTGTCTCCACTCAGTACCT	NM_004526.2:2945	No	NM_004526;NR_073375	N/A
MCM4	NM_182746.1	80	81	CAGTTATCCTGTTTGCTCACAATGATCTCGTTGACAAGGTCCAGCCTGGGGACAGAGTGAATGTTACAGGCATCTATCGAGCTGTGCCTATTCGAGTCAA	NM_182746.1:1200	No	NM_182746;NM_005914	N/A
MCM5	NM_006739.3	85	84	ATGAGACGAAGGGGGAGGACAACATTGACTTCATGCCCACCATCTTGTCGCGCTTCGACATGATCTTCATCGTCAAGGATGAGCACAATGAGGAGAGGGA	NM_006739.3:1580	No	NM_006739	N/A
MCM7	NM_182776.1	84	83	TGGGAAATATCCCTCGTAGTATCACGGTGCTGGTAGAAGGAGAGAACACAAGGATTGCCCAGCCTGGAGACCACGTCAGCGTCACTGGTATTTTCTTGCC	NM_182776.1:1325	No	NM_182776;NM_001278595;NM_005916	N/A
MDC1	NM_014641.2	81	81	TACCCTTTTCCCTCCCAGACCACGAATTAGAAGATATGTGGAAGAAAGAACTCAGGGCGTTAGAAAGGATTGGGGTATATTGATACAACTTGTCCTGGAA	NM_014641.2:6719	No	NM_014641	N/A
MDM2	NM_006878.2	83	83	GGTGAGGAGCAGGCAAATGTGCAATACCAACATGTCTGTACCTACTGATGGTGCTGTAACCACCTCACAGATTCCAGCTTCGGAACAAGAGACCCTGGTT	NM_006878.2:280	No	NM_006878;XM_006719400;NM_001145339;NM_002392	NM_001145337;NM_001145340;NM_001278462;XM_006719399;XM_005268872
MECOM	NM_005241.2	81	82	CTGCGGCGGAATCCAGTGCTATCCAGTCCATAAGCCACGTATGACGTTATCAAGGTTGACCAGAGTGGGACCAAGTCCAACAGTAGCATGGCTCTTTCAT	NM_005241.2:3355	No	NM_005241;NM_001164000;NM_001163999;NM_004991;NM_001105078;NM_001105077;NM_001205194	N/A
MED12	NM_005120.2	82	79	CAAGAACGTCAGCTTCAATCCTGCCAAGATCAGTTCCAACTTCAGCAGCATTATTGCAGAGAAATTACGTTGTAATACCCTTCCTGACACTGGTCGCAGG	NM_005120.2:375	No	NM_005120	N/A
MEN1	NM_130802.2	80	82	TACAGTCTGTATCAAACCCACGATTTTCTCCAGCTCAGAACCCAGGGCTCTGCCCCAGTCGTTAGAATATAGGTCTCTTCTCCCAGAATCCCAGCCGGCC	NM_130802.2:2480	No	NM_130802;NM_130804;NM_130803;NM_130800;NM_130799;NM_000244;NM_130801	N/A
MET	NM_000245.2	82	82	AAATGAGGAAGACCTTCAGAAGGTTGCTGAGTACAAGACTGGGCCTGTGCTGGAACACCCAGATTGTTTCCCATGTCAGGACTGCAGCAGCAAAGCCAAT	NM_000245.2:405	No	NM_000245;NM_001127500	N/A
MFNG	NM_002405.2	86	77	CGAACAGGACCAGATTTTGTTTGGAGCCTCAGCATGCCGGGGCCCAGATGATGGAGCATAACGGGTCCCAGCCAATTGTGATGATCCTTTTTGCTCATTT	NM_002405.2:1681	No	NM_002405;NR_029413;NM_001166343	N/A
MGMT	NM_002412.3	84	81	TATTTCCACCAGCCCGAGGCTATCGAAGAGTTCCCCGTGCCGGCTCTTCACCATCCCGTTTTCCAGCAAGAGTCGTTCACCAGACAGGTGTTATGGAAGC	NM_002412.3:323	No	NM_002412	N/A
MLF1	NM_022443.3	80	79	TTGATGAGGAGTGGCAAAGTGAGGTTTTGAAGTACAAACCAGGACGACACAATCTAGGAAACACTAGAATGAGAAGTGTTGGCCATGAGAATCCTGGCTC	NM_022443.3:720	No	NM_022443;NM_001195434;NM_001195433;NM_001130157;NM_001130156;NM_001195432	N/A
MLH1	NM_000249.2	82	80	CAGGGACATGAGGTTCTCCGGGAGATGTTGCATAACCACTCCTTCGTGGGCTGTGTGAATCCTCAGTGGGCCTTGGCACAGCATCAAACCAAGTTATACC	NM_000249.2:1605	No	NM_000249;NM_001258273;NM_001258274;NM_001258271;NM_001167619;NM_001167617;NM_001167618	N/A
MLLT3	NM_004529.2	80	81	AAAGATCTGCATTCTGATGACAATGAGGAGGAATCAGATGAAGTGGAGGATAACGACAATGACTCTGAAATGGAGAGGCCTGTAAATAGAGGAGGCAGCC	NM_004529.2:1480	No	NM_004529;NM_001286691	N/A
MLLT4	NM_005936.2	80	82	GCAGTTTGGGGCGTCCCATGTATTTAAGTTTGTGGACCCCAGTCAGGATCATGCTCTTGCAAAAAGATCTGTGGATGGAGGCCTGATGGTTAAGGGCCCA	NM_005936.2:1560	No	NM_005936;NM_001207008;NM_001040000	N/A
MMP3	NM_002422.3	79	78	AGGCATAGAGACAACATAGAGCTAAGTAAAGCCAGTGGAAATGAAGAGTCTTCCAATCCTACTGTTGCTGTGCGTGGCAGTTTGCTCAGCCTATCCATTG	NM_002422.3:25	No	NM_002422	N/A
MMP7	NM_002423.3	81	81	GTGCCAGATGTTGCAGAATACTCACTATTTCCAAATAGCCCAAAATGGACTTCCAAAGTGGTCACCTACAGGATCGTATCATATACTCGAGACTTACCGC	NM_002423.3:311	No	NM_002423	N/A
MMP9	NM_004994.2	82	82	CACTACTGTGCCTTTGAGTCCGGTGGACGATGCCTGCAACGTGAACATCTTCGACGCCATCGCGGAGATTGGGAACCAGCTGTATTTGTTCAAGGATGGG	NM_004994.2:1530	No	NM_004994	N/A
MNAT1	NM_002431.2	79	82	TCTTCTCTTGCTTGTCACAGAGCACTACAGGATGCATTCAGTGGGCTTTTCTGGCAGCCCAGTTAACCATTTATAAGATTTGGACCTTGGAGCTGAACCA	NM_002431.2:975	No	NM_002431;NM_001177963	N/A
MPL	NM_005373.2	80	82	CAGTGGCACTTGGACTGCAATGCTTTACCTTGGACCTGAAGAATGTTACCTGTCAATGGCAGCAACAGGACCATGCTAGCTCCCAAGGCTTCTTCTACCA	NM_005373.2:895	No	NM_005373	N/A
MPO	NM_000250.1	82	82	AGACCTGCTGGAGAGGAAGCTGCGGTCCCTGTGGCGAAGGCCATTCAATGTCACTGATGTGCTGACGCCCGCCCAGCTGAATGTGTTGTCCAAGTCAAGC	NM_000250.1:545	No	NM_000250	N/A
MRPS5	NM_031902.3	82	81	ATCCCTACGCCAGCTTGAGCCGTGCACTGCAGACACAATGCTGTATTTCTTCTCCCAGTCACCTGATGAGCCAGCAGTATAGACCATATAGTTTCTTCAC	NM_031902.3:390	No	NM_031902	N/A
MSH2	NM_000251.1	79	83	CGACAAACTGGGGTGATAGTACTCATGGCCCAAATTGGGTGTTTTGTGCCATGTGAGTCAGCAGAAGTGTCCATTGTGGACTGCATCTTAGCCCGAGTAG	NM_000251.1:2105	No	NM_000251;NM_001258281	N/A
MSH6	NM_000179.1	83	82	GCTGGCTTATTAGCTGTAATGGCCCAGATGGGTTGTTACGTCCCTGCTGAAGTGTGCAGGCTCACACCAATTGATAGAGTGTTTACTAGACTTGGTGCCT	NM_000179.1:3525	No	NM_000179;NM_001281494;NM_001281493;NM_001281492	N/A
MTMR14	NM_022485.3	81	83	CATCAAGCTGCTTCGATACCTGTCAGTCAAATACATCTGTGACCTGATGGTGGAGAACAAGAAGGTGAAGTTTGGCATGAATGTAACCTCCTCTGAGAAG	NM_022485.3:720	No	NM_022485;NM_001077526;NM_001077525	N/A
MTOR	NM_004958.2	81	81	TTAGTGTTGCTCCTGGGAGTTGATCCGTCTCGGCAACTTGACCATCCTCTGCCAACAGTTCACCCTCAGGTGACCTATGCCTACATGAAAAACATGTGGA	NM_004958.2:5095	No	NM_004958	N/A
MUTYH	NM_012222.2	86	86	CCAGGCAGCCGGAAGAGGTGGTATTGCAGGCCTCTGTCTCCTCATACCATCTATTCAGAGACGTAGCTGAAGTCACAGCCTTCCGAGGGAGCCTGCTAAG	NM_012222.2:412	No	NM_012222;NM_001048174;NM_001048173;NM_001048172;NM_001048171;NM_001128425	N/A
MYB	NM_005375.2	81	82	AACTGTTGCATGGATCCTGTGTTTGCAACTGGGGAGACAGAAACTGTGGTTGATAGCCAGTCACTGCCTTAAGAACATTTGATGCAAGATGGCCAGCACT	NM_005375.2:3145	No	NM_005375;NM_001161657;NM_001161656;NM_001161660;NM_001161659;NM_001161658;NM_001130173;NM_001130172	N/A
MYC	NM_002467.3	82	82	TCGGACACCGAGGAGAATGTCAAGAGGCGAACACACAACGTCTTGGAGCGCCAGAGGAGGAACGAGCTAAAACGGAGCTTTTTTGCCCTGCGTGACCAGA	NM_002467.3:1610	No	NM_002467	N/A
MYCN	NM_005378.4	78	80	AAGGCCGCCAAGGTGGTCATTTTGAAAAAGGCCACTGAGTATGTCCACTCCCTCCAGGCCGAGGAGCACCAGCTTTTGCTGGAAAAGGAAAAATTGCAGG	NM_005378.4:1545	No	NM_005378	N/A
MYD88	NM_002468.3	81	80	ACGTTTTTCTAGGTACAGCTCCCAGGAACAGCTAGGTGGGAAAGTCCCATCACTGAGGGAGCCTAACCATGTCCCTGAACAAAAATTGGGCACTCATCTA	NM_002468.3:2145	No	NM_002468;NM_001172569;NM_001172568;NM_001172567;NM_001172566	N/A
NASP	NM_172164.1	83	83	TTTGGCTGTGAGCCAGGCCTAGGATGGTTCTTGTCCTATATCCACCTAGTCTTCACCTGGGGCTATAATTCTGTCCTGGAAAAAGAACTCTGAAAACCTG	NM_172164.1:2970	No	NM_172164;NM_152298;XM_005270888;NM_002482;NM_001195193;XM_005270889	NA
NBN	NM_001024688.1	84	82	TTCATGACTACAAAGAATTACTGTGATCCTCAGGGCCATCCCAGTACAGGATTAAAGACAACAACTCCAGGACCAAGCCTTTCACAAGGCGTGTCAGTTG	NM_001024688.1:1105	No	NM_001024688;NM_002485	N/A
NCOR1	NM_006311.3	82	83	TAGGAGTGAGCATGAGATTTCTGAAATTATTGATGGGCTCTCTGAGCAGGAGAATAATGAGAAACAAATGCGGCAGCTCTCTGTGATTCCACCTATGATG	NM_006311.3:1390	No	NM_006311;NM_001190440;NM_001190438	N/A
NF1	NM_000267.2	83	82	TACCAGATCCCACAGACTGATATGGCTGAATGTGCAGAAAAGCTATTTGACTTGGTGGATGGTTTTGCTGAAAGCACCAAACGTAAAGCAGCAGTTTGGC	NM_000267.2:1035	No	NM_000267;NM_001128147;NM_001042492	N/A
NF2	NM_181828.2	82	82	ATCGCTTCCCGCATGAGCTTCAGCTCTCTCAAGAGGAAGCAACCCAAGACGTTCACCGTGAGGATCGTCACCATGGACGCCGAGATGGAGTTCAATTGCG	NM_181828.2:455	No	NM_181828;NM_181830;NM_016418;NM_181831;NM_181832;NM_181829;NM_181833;NM_000268;NM_181825	N/A
NFATC1	NM_172389.1	81	84	CGAATTCTCTGGTGGTTGAGATCCCGCCATTTCGGAATCAGAGGATAACCAGCCCCGTTCACGTCAGTTTCTACGTCTGCAACGGGAAGAGAAAGCGAAG	NM_172389.1:1984	No	NM_172389;NM_001278675;NM_172390;NM_001278672;NM_001278670;NM_172387;NM_006162;NM_001278669;NM_172388;NM_001278673	N/A
NFE2L2	NM_006164.3	84	80	TCCCGGTCACATCGAGAGCCCAGTCTTCATTGCTACTAATCAGGCTCAGTCACCTGAAACTTCTGTTGCTCAGGTAGCCCCTGTTGATTTAGACGGTATG	NM_006164.3:995	No	NM_006164;NM_001145413;NM_001145412	N/A
NFKB1	NM_003998.2	79	79	AGGGTATAGCTTCCCACACTATGGATTTCCTACTTATGGTGGGATTACTTTCCATCCTGGAACTACTAAATCTAATGCTGGGATGAAGCATGGAACCATG	NM_003998.2:1675	No	NM_003998;NM_001165412	N/A
NFKBIA	NM_020529.1	82	83	GGATGAGGAGAGCTATGACACAGAGTCAGAGTTCACGGAGTTCACAGAGGACGAGCTGCCCTATGATGACTGTGTGTTTGGAGGCCAGCGTCTGACGTTA	NM_020529.1:945	No	NM_020529	N/A
NFKBIZ	NM_001005474.1	83	80	ATTTGGTTCCCGATGGCCCTGTGGGAGAACAGATCCGACGTATCCTGAAGGGAAAGTCCATTCAGCAGAGAGCTCCACCGTATTAGCTCCATTAGCTTGG	NM_001005474.1:2030	No	NM_001005474;NM_031419	N/A
NGF	NM_002506.2	84	80	TCCGGACCCAATAACAGTTTTACCAAGGGAGCAGCTTTCTATCCTGGCCACACTGAGGTGCATAGCGTAATGTCCATGTTGTTCTACACTCTGATCACAG	NM_002506.2:100	No	NM_002506	N/A
NGFR	NM_002507.1	81	82	CAGAAGGTTGCGATGAAGAAAAGCGGGCCAGTGTGGGAATGCGGCAAGAAGGAATTGACTTCGACTGTGACCTGTGGGGATTTCTCCCAGCTCTAGACAA	NM_002507.1:2705	No	NM_002507	N/A
NKD1	NM_033119.3	84	83	ACAGTGATACACACACGTATTTAAGGACTATCCCTGAGACCATCCCTCTCATTTTGGAAACTGCTAGGGAGGGAACCAACCACTTAAACAAGCGTGGTTT	NM_033119.3:2325	No	NM_033119	N/A
NODAL	NM_018055.3	84	81	CTCACTTGCCATTGAGATTTTCCACCAGCCAAAGCCCGACACAGAGCAGGCTTCAGACAGCTGCTTAGAGCGGTTTCAGATGGACCTATTCACTGTCACT	NM_018055.3:320	No	NM_018055	N/A
NOG	NM_005450.4	78	81	ACAGAGAAAAGAGAGACTTATTCTGGTTGTTGCTAATAATGTTAACCTGCTATTTATATTCCAGTGCCCTTCGCATGGCGAAGCAGGGGGGAAAAGTTAT	NM_005450.4:1543	No	NM_005450	N/A
NOL7	NM_016167.3	84	81	GAGGAGCTGTTCATCGAACAGAAGAAAAGAAAACTCCTTCCAGACACTATTTTGGAGAAGTTAACCACAGCTTCACAGACTAACATCAAGAAATCGCCAG	NM_016167.3:335	No	NM_016167	N/A
NOS3	NM_000603.4	86	86	CCGGACCACCTCGTCCCTGTGGAAAGACAAGGCAGCAGTGGAAATCAACGTGGCCGTGCTGCACAGTTACCAGCTAGCCAAAGTCACCATCGTGGACCAC	NM_000603.4:1456	No	NM_000603;NM_001160111;NM_001160110;NM_001160109	N/A
NOTCH1	NM_017617.3	82	82	CTGCCAGGCTTCACCGGCCAGAACTGTGAGGAAAATATCGACGATTGTCCAGGAAACAACTGCAAGAACGGGGGTGCCTGTGTGGACGGCGTGAACACCT	NM_017617.3:735	No	NM_017617	N/A
NOTCH2	NM_024408.3	79	83	AAGAGTCACCAAATTTTGAGAGTTATACTTGCTTGTGTGCTCCTGGCTGGCAAGGTCAGCGGTGTACCATTGACATTGACGAGTGTATCTCCAAGCCCTG	NM_024408.3:2842	No	NM_024408;NM_001200001	N/A
NOTCH3	NM_000435.2	81	82	CTTTGGAGTCTGCCGTGATGGCATCAACCGCTACGACTGTGTCTGCCAACCTGGCTTCACAGGGCCCCTTTGTAACGTGGAGATCAATGAGTGTGCTTCC	NM_000435.2:1965	No	NM_000435	N/A
NPM1	NM_002520.5	82	78	CGCGAGATCTTCAGGGTCTATATATAAGCGCGGGGAGCCTGCGTCCTTTCCCTGGTGTGATTCCGTCCTGCGCGGTTGTTCTCTGGAGCAGCGTTCTTTT	NM_002520.5:10	No	NM_002520;NM_199185;NM_001037738	N/A
NPM2	NM_182795.1	85	86	CCCAGAAGCAGGCGAGCGTGGCTAAGAAAAAAAAGCTGGAAAAAGAAGAAGAGGAAATAAGAGCCAGCGTTAGAGACAAGAGCCCTGTGAAAAAGGCCAA	NM_182795.1:745	No	NM_182795;NM_001286680	NM_001286681
NR4A1	NM_173157.1	82	81	ACCGGCTGCAGTGTGCCCGTGGCTTCGGGGACTGGATTGACAGTATCCTGGCCTTCTCAAGGTCCCTGCACAGCTTGCTTGTCGATGTCCCTGCCTTCGC	NM_173157.1:1575	No	NM_173157;NM_002135;NM_001202233	N/A
NR4A3	NM_173198.1	84	83	GTCGTCTGCCTTCCAAACCAAAGAGCCCATTACAACAGGAACCTTCTCAGCCCTCTCCACCTTCTCCTCCAATCTGCATGATGAATGCCCTTGTCCGAGC	NM_173198.1:2590	No	NM_173198;NM_006981;NM_173200;XM_005252237;NM_173199	NA
NRAS	NM_002524.3	82	82	ACCCTGGTCCTGACTTCCCTGGAGGAGAAGTATTCCTGTTGCTGTCTTCAGTCTCACAGAGAAGCTCCTGCTACTTCCCCAGCTCTCAGTAGTTTAGTAC	NM_002524.3:877	No	NM_002524	N/A
NSD1	NM_022455.4	81	82	ACCTGCCTGGGAAAACAGCTTCTGAGCCATTTTGGGGAGCAGTTCTTCATCTGAATGGATGGACATCTGGGCTTCCTTCAAGGGCCATTGAATGGGAACT	NM_022455.4:10655	No	NM_022455;NM_172349	N/A
NTF3	NM_002527.4	79	81	AAGGAGTTTGCCAGAAGACTCGCTCAATTCCCTCATTATTAAGCTGATCCAGGCAGATATTTTGAAAAACAAGCTCTCCAAGCAGATGGTGGACGTTAAG	NM_002527.4:151	No	NM_002527;NM_001102654	N/A
NTHL1	NM_002528.5	88	87	GACTGCGGGCGCGGGGCCTGACGGTGGACAGCATCCTGCAGACAGATGATGCCACGCTGGGCAAGCTCATCTACCCCGTCGGTTTCTGGAGGAGCAAGGT	NM_002528.5:476	No	NM_002528	N/A
NTRK1	NM_001012331.1	82	82	GACGGAGAAACAAGTTTGGGATCAACCGCCCGGCTGTGCTGGCTCCAGAGGATGGGCTGGCCATGTCCCTGCATTTCATGACATTGGGTGGCAGCTCCCT	NM_001012331.1:1365	No	NM_001012331;NM_001007792;NM_002529	N/A
NTRK2	NM_001007097.1	81	83	TCACATGAACAATGGGGACTACACTCTAATAGCCAAGAATGAGTATGGGAAGGATGAGAAACAGATTTCTGCTCACTTCATGGGCTGGCCTGGAATTGAC	NM_001007097.1:1605	No	NM_001007097;NM_001018066;NM_001018065;NM_001018064;NM_006180	N/A
NUBP1	NM_001278506.1	82	83	CCCATGGCCTAGCAGAGGATGAAAACACACAGATTGCTCTTCTAGACATCGATATATGTGGGCCATCGATTCCCAAGATAATGGGATTGGAAGGAGAGCA	NM_001278506.1:304	No	NM_001278506;NM_002484	N/A
NUMBL	NM_004756.3	84	84	GAAAAGGTCTCCTTTTGTGCTCCTGACCGCAACCTGGACAAGGCTTTCTCCTATATCTGTCGTGACGGGACTACCCGCCGCTGGATCTGCCACTGTTTTC	NM_004756.3:591	No	NM_004756	N/A
NUPR1	NM_001042483.1	87	75	GAAACTGGGGCTCCTCCAGGGTGGCAGCAACAATAAATAGACACGCACGGCAGCCACAGCTTGGGTGTGTGTTCATCCTTGTTAAAAAAAAAAAAAAAAA	NM_001042483.1:829	No	NM_001042483;NM_012385	N/A
OSM	NM_020530.3	86	81	GATCCTGGAATTTTCTCACGCAGGAGCCATTGCTCTCCTAGAGGGGGTCTCAGAAACTGCGAGGCCAGTTCCTTGGAGGGACATGACTAATTTATCGATT	NM_020530.3:1662	No	NM_020530	N/A
PAK3	NM_002578.2	82	80	ACTCCAGAGCTCCAGAATCCTGAGAGACTGTCAGCTGTATTCCGTGACTTTTTAAATCGCTGTCTTGAGATGGATGTGGATAGGCGAGGATCTGCCAAGG	NM_002578.2:1830	No	NM_002578;NM_001128173;NM_001128172;NM_001128168;NM_001128166;NM_001128167	N/A
PAK7	NM_177990.1	83	81	CCACGGTCCAGGCCACGCGGAAGAAAATGGCTTCATCACCTTCTCCCAGTATTCCAGCGAATCCGATACTACTGCTGACTACACGACCGAAAAGTACAGG	NM_177990.1:615	No	NM_177990;NM_020341	N/A
PAX3	NM_013942.3	83	83	GTGGAGAAGAAAATTGAGGAATACAAAAGAGAGAACCCGGGCATGTTCAGCTGGGAAATCCGAGACAAATTACTCAAGGACGCGGTCTGTGATCGAAACA	NM_013942.3:705	No	NM_013942;NM_181460;NM_181457;NM_181459;NM_181458;NM_001127366;NM_181461;NM_000438	N/A
PAX5	NM_016734.1	81	80	CTCCAAGAGGAGCACACTTTGGGGAGATGTCCTGGTTTCCTGCCTCCATTTCTCTGGGACCGATGCAGTATCAGCAGCTCTTTTCCAGATCAAAGAACTC	NM_016734.1:2288	No	NM_016734;NR_104000;NR_103999;NM_001280556;NM_001280555;NM_001280554;NM_001280553;NM_001280549;NM_001280548;NM_001280547;NM_001280552;NM_001280551;NM_001280550	N/A
PAX8	NM_013953.3	80	82	CTGAAGGGATCTGAGATGCGGCTGGTTTTTCAATGGCAGAACTTCCCTCTGCAGCGCGACTCCGAATCCATGACATCTGAGAGTCTTCCTGACCACAAAC	NM_013953.3:3465	No	NM_013953;NM_013992;NM_013952;NM_003466	N/A
PBRM1	NM_181042.3	78	80	TGGCAGACAGTAGGAACATTGTTTCACTTGGCGGCATGTTTTTGAAACCTGCTTTATAGTAACTGGGTGATTGCCATTGTGGTAGAGCTTCCACTGCTGT	NM_181042.3:6100	No	NM_181042;XM_005265279;XM_006713229;XM_005265288;XM_005265275;XM_006713233;XM_006713230;XM_005265280;XM_006713231;XM_006713227;XM_006713225;XM_006713234;XM_006713228;XM_005265283;XM_005265282;XM_006713223;NM_018313;XM_006713232;XM_006713224;XM_006713226;XM_006713222;XM_006713220;XM_006713221	NA
PBX1	NM_002585.2	82	87	CGGGAGGAAGCAGGACATTGGAGACATTTTACAGCAAATTATGACCATCACAGACCAGAGTTTGGATGAGGCGCAGGCCAGAAAACATGCTTTAAACTGC	NM_002585.2:368	No	NM_002585;NM_001204963;NM_001204961	N/A
PBX3	NM_006195.5	84	83	CCAGATTGTTCTGAGAGACGAAGATACTTGCTGCTGATAGAGGTGAAAACGAGATTGATCCGTCTGGGGTTTTACGGTGTGCACTGGGTGCTGCACAGAC	NM_006195.5:2050	No	NM_006195;NR_024123;NR_024122;NM_001134778	N/A
PCK1	NM_002591.2	80	82	GGGCACATCAACATGATGGAGCTTTTCAGCATCTCCAAGGAATTCTGGGAGAAGGAGGTGGAAGACATCGAGAAGTATCTGGAGGATCAAGTCAATGCCG	NM_002591.2:1870	No	NM_002591	N/A
PCNA	NM_002592.2	81	83	GGTGTTGGAGGCACTCAAGGACCTCATCAACGAGGCCTGCTGGGATATTAGCTCCAGCGGTGTAAACCTGCAGAGCATGGACTCGTCCCACGTCTCTTTG	NM_002592.2:280	No	NM_002592;NM_182649	N/A
PDGFA	NM_002607.5	82	82	CGTTTGTGGCTGAGTGACAACTTGTTCCCCGCAGTGCACACCTAGAATGCTGTGTTCCCACGCGGCACGTGAGATGCATTGCCGCTTCTGTCTGTGTTGT	NM_002607.5:2460	No	NM_002607;NM_033023	N/A
PDGFB	NM_033016.2	79	83	GATTCACCTCTTCCTCTGGTTCCTTTCATCTCTCTACCTCCACCCTGCATTTTCCTCTTGTCCTGGCCCTTCAGTCTGCTCCACCAAGGGGCTCTTGAAC	NM_033016.2:1480	No	NM_033016;NM_002608	N/A
PDGFC	NM_016205.1	78	83	CCGCATCTATTGGCAGCTTTGTTATTGATCAGAAACTGCTCGCCGCCGACTTGGCTTCCAGTCTGGCTGCGGGCAACCCTTGAGTTTTCGCCTCTGTCCT	NM_016205.1:10	No	NM_016205;NR_036641	N/A
PDGFD	NM_025208.4	84	82	CATACCATGACCGGAAGTCAAAAGTTGACCTGGATAGGCTCAATGATGATGCCAAGCGTTACAGTTGCACTCCCAGGAATTACTCGGTCAATATAAGAGA	NM_025208.4:1120	No	NM_025208;NM_033135	N/A
PDGFRA	NM_006206.3	83	80	TAGTGCTTGGTCGGGTCTTGGGGTCTGGAGCGTTTGGGAAGGTGGTTGAAGGAACAGCCTATGGATTAAGCCGGTCCCAACCTGTCATGAAAGTTGCAGT	NM_006206.3:1925	No	NM_006206	N/A
PDGFRB	NM_002609.3	79	82	CGTGGGCTTCCTCCCTAATGATGCCGAGGAACTATTCATCTTTCTCACGGAAATAACTGAGATCACCATTCCATGCCGAGTAACAGACCCACAGCTGGTG	NM_002609.3:840	No	NM_002609	N/A
PGF	NM_002632.5	84	81	AGGAGAGAGACCCCGCACCCGGCTCGTGTATTTATTACCGTCACACTCTTCAGTGACTCCTGCTGGTACCTGCCCTCTATTTATTAGCCAACTGTTTCCC	NM_002632.5:1047	No	NM_002632;NM_001207012	N/A
PHF6	NM_032335.3	79	83	ACCGAGACCGACTTCTTTCTCTTTACCCTCATTGGCGCTTCTCTCCTGCAGTCCGCCTCTGGGCCCTGCCGCATTTCTTGAGACTTAAAGTGGCATTCTA	NM_032335.3:85	No	NM_032335;NM_032458;NM_001015877	N/A
PIAS1	NM_016166.1	81	83	AGTTAAGTGCAGGAGGCAGTACTTCTCTGCCAACCACCAATGGAAGCAGTAGTGGCAGTAACAGCAGCCTGGTTTCTTCCAACAGCCTAAGGGAAAGCCA	NM_016166.1:1870	No	NM_016166	N/A
PIK3CA	NM_006218.2	76	77	CCTCAGGCTTGAAGAGTGTCGAATTATGTCCTCTGCAAAAAGGCCACTGTGGTTGAATTGGGAGAACCCAGACATCATGTCAGAGTTACTGTTTCAGAAC	NM_006218.2:2445	No	NM_006218	N/A
PIK3CB	NM_006219.1	81	82	CCGCCAGTGTTGTGAGGATGCATATCTGATTTTACGACGGCATGGGAATCTCTTCATCACTCTCTTTGCGCTGATGTTGACTGCAGGGCTTCCTGAACTC	NM_006219.1:2945	No	NM_006219;NM_001256045	N/A
PIK3CD	NM_005026.3	82	82	TGACACTCATTGATTCTAAAGCATCTTTAATCTGCCAGGCGGAGGGGGCTTTGCTGGTCTTTCTTGGACTATTCCAGAGAGGACAACTGTCATCTGGGAA	NM_005026.3:95	No	NM_005026	N/A
PIK3CG	NM_002649.2	82	84	AAAACATACCAATTGTTGGCCAGAAGGGAAGTCTGGGATCAAAGTGCTTTGGATGTTGGGTTAACAATGCAGCTCCTGGACTGCAACTTCTCAGATGAAA	NM_002649.2:2125	No	NM_002649;NM_001282427;NM_001282426	N/A
PIK3R1	NM_181504.2	77	82	TCATGATGAGAAGACATGGAATGTTGGAAGCAGCAACCGAAACAAAGCTGAAAACCTGTTGCGAGGGAAGCGAGATGGCACTTTTCTTGTCCGGGAGAGC	NM_181504.2:1105	No	NM_181504;NM_001242466;NM_181524;NM_181523	N/A
PIK3R2	NM_005027.2	82	82	CCAGCCTGGGCACCCTGATTTTTAAGCCATAGACCTGGGGTCAGGGCAGGAAGGAACTTCACTCTGCTGCTTCCGAGAACCTCGGCCGTGACATTCGGGG	NM_005027.2:3100	No	NM_005027;NR_073517	N/A
PIK3R3	NM_003629.3	79	82	AACCTGCCCCATTATGATGAGAAAACCTGGTTTGTTGAGGATATCAATCGAGTACAAGCAGAGGACTTGCTTTATGGGAAACCTGATGGTGCATTCTTAA	NM_003629.3:1800	No	NM_003629;NM_001114172	N/A
PIK3R4	NM_014602.1	82	81	GGGAAGACCACCACTACCAGATCTATTCTTACATACAGCCGAATTGGAGGACGAGTCAAGACGCTCACATTCTGCCAAGGCTCCCACTATTTAGCCATAG	NM_014602.1:3620	No	NM_014602	N/A
PIK3R5	NM_001142633.1	82	79	TTTCTCTCAAGTTTCCTGAGTCTCCAGAAAAACAGCACTAACGCTGGACCTGTCTACTCTCAGAACCCGGCACAGATTCTCTCTTGATCTCCTTTTGGAA	NM_001142633.1:3335	No	NM_001142633;NM_001251855;NM_001251852;NM_001251851;NM_014308;NM_001251853	N/A
PIM1	NM_002648.2	83	83	CTTCATCATGAGTTCTGCTGAATGCCGCGATGGGTCAGGTAGGGGGGAAACAGGTTGGGATGGGATAGGACTAGCACCATTTTAAGTCCCTGTCACCTCT	NM_002648.2:1630	No	NM_002648;NM_001243186	N/A
PITX2	NM_000325.5	80	82	CCTGAATAACTTGAACAACCTGAGTAGCCCGTCGCTGAATTCCGCGGTGCCGACGCCTGCCTGTCCTTACGCGCCGCCGACTCCTCCGTATGTTTATAGG	NM_000325.5:1381	No	NM_000325;NM_001204398;NM_001204397;NM_153427;NM_153426;NM_001204399	N/A
PKMYT1	NM_004203.3	83	83	TCAGCCGCCTGGGCCATGGCTCCTACGGAGAGGTCTTCAAGGTGCGCTCCAAGGAGGACGGCCGGCTCTATGCGGTAAAGCGTTCCATGTCACCATTCCG	NM_004203.3:780	No	NM_004203;NM_001258451;NM_001258450;NM_182687	N/A
PLA1A	NM_015900.2	81	83	CAACCGAGTTTGGAAAAAAGACCGGACTACCATTATTGGGAAGTTCTGCACTGCCCTTTTGCCTGTCAATGACAGAGAAAAGATGGTCTGCTTACCTGAA	NM_015900.2:1250	No	NM_015900;NM_001206961;NM_001206960	N/A
PLA2G10	NM_003561.1	86	85	CAGAGCGTCCTGTGCGGACCGGCAGAGAACAAATGCCAAGAACTGTTGTGCAAGTGTGACCAGGAGATTGCTAACTGCTTAGCCCAAACTGAGTACAACT	NM_003561.1:779	No	NM_003561	N/A
PLA2G2A	NM_000300.2	80	81	TTCCCTGGAAACCTTCCACCCAGTGCTGAATTTCCCTCTCTCATACCCTCCCTCCCTACCCTAACCAAGTTCCTTGGCCATGCAGAAAGCATCCCTCACC	NM_000300.2:715	No	NM_000300;NM_001161729;NM_001161728;NM_001161727	N/A
PLA2G3	NM_015715.3	83	79	CCCTGCGACACCTAGCTGAACTATGGTTTGGTGTCTGATCTTGAGAGGTTGATGTAACCTTTTAAAGGCCTCAGTTCGCTCACCTGTGAAATGGGTCTAA	NM_015715.3:2415	No	NM_015715	N/A
PLA2G4A	NM_024420.2	83	83	AACTGGATGCAGCTGTAGCAGATCCTGATGAATTTGAGCGAATATATGAGCCTCTGGATGTCAAAAGTAAAAAGATTCATGTAGTGGACAGTGGGCTCAC	NM_024420.2:1763	No	NM_024420	N/A
PLA2G4C	NM_003706.2	82	82	CCAATGTCCAGATGGCCAGAATGAATGTGATAGTTCAGACCAATGCCTTCCACTGCTCCTTTATGACTGCACTTCTAGCCAGTAGCTCTGCACAAGTTAG	NM_003706.2:2310	No	NM_003706;NM_001159323;NM_001159322	N/A
PLA2G4E	NM_001206670.1	82	80	CCTTTCTGGGCCACCATGCTCCCTAAGCAGTCTTTGGGTTGTGAGGAAACCAGTGGTGACAGGTACCAAAAGTTTAGAAAAATTGGCCTCCGATGTACAT	NM_001206670.1:4174	No	NM_001206670	N/A
PLA2G4F	NM_213600.2	81	82	CCTATGTTGCTGACTCCATCATCCTAACCCTCCTTCTGCCTTCTGGTCTCCTCGTGCCTCCTCCCAGATCACCCTTCTCTTCCCAGCGCCCTAAAGCCTG	NM_213600.2:3140	No	NM_213600;NR_033151	N/A
PLA2G5	NM_000929.2	82	82	GGTCAGGGAAAGATAACTGGTGATTATGCCAGCTTCAGCTTCCAGGCCAGAGAGGGTGGCATTCAAATCCCAGTGCTGGCTTCTTCAGCTGTGTGGTCTT	NM_000929.2:1375	No	NM_000929	N/A
PLAT	NM_000931.2	84	84	CAAGGTTACCAACTACCTAGACTGGATTCGTGACAACATGCGACCGTGACCAGGAACACCCGACTCCTCAAAAGCAAATGAGATCCCGCCTCTTCTTCTT	NM_000931.2:1334	No	NM_000931;NM_000930;NM_033011	N/A
PLAU	NM_002658.2	80	79	TTCATTGATTACCCAAAGAAGGAGGACTACATCGTCTACCTGGGTCGCTCAAGGCTTAACTCCAACACGCAAGGGGAGATGAAGTTTGAGGTGGAAAACC	NM_002658.2:793	No	NM_002658;NM_001145031	N/A
PLCB1	NM_182734.1	80	82	TCAAAACAAGGAGACAGAGCTACTGGATCTCAGCCTTGTCAAAGATGCCAGATGTGGGAGACACGCCAAAGCTCCCAAGGACCCCAAATTACGTGAACTT	NM_182734.1:170	No	NM_182734;NM_015192	N/A
PLCB4	NM_000933.3	83	81	TATTCGGTCGGGAGCCATACCAAAGGATCCCAAAATCTTGGCTGCTCTTGAAGCTGTTGGAAAATCAGAAAATGATCTGGAAGGGCGGATAGTTTGTGTC	NM_000933.3:215	No	NM_000933;NM_182797;NM_001172646	N/A
PLCE1	NM_001165979.1	83	83	CCCATGGAAGGATAAGCGTTGGTCCATGCTTAAAGCAATGTGTCCGAGACACTGTATGTGAGTATCGCGCCACCCTCCAAAGGACTTCAATATCGCAGTA	NM_001165979.1:392	No	NM_001165979;NM_016341	N/A
PLCG2	NM_002661.2	83	82	GCTTGAAAATCTTACACCAGGAAGCGATGAATGCGTCCACGCCCACCATTATCGAGAGTTGGCTGAGAAAGCAGATATATTCTGTGGATCAAACCAGAAG	NM_002661.2:525	No	NM_002661	N/A
PLD1	NM_002662.3	84	81	AGTCCAGAAATCTTCCTGAAACGCCCAGTGGTTGAGGGAAATCGTTGGAGGTTGGACTGCATTCTTAAACGAAAAGCACAACAAGGAGTGAGGATCTTCA	NM_002662.3:1265	No	NM_002662;NM_001130081	N/A
PML	NM_002675.3	85	86	TCGGAGGAGGAGTTCCAGTTTCTGCGCTGCCAGCAATGCCAGGCGGAAGCCAAGTGCCCGAAGCTGCTGCCTTGTCTGCACACGCTGTGCTCAGGATGCC	NM_002675.3:281	No	NM_002675;NM_033244;NM_033250;NM_033240;NM_033239;NM_033247;NM_033246;NM_033249;NM_033238	N/A
POLB	NM_002690.1	80	78	CAACGGGGGAATCACCGACATGCTCACAGAACTCGCAAACTTTGAGAAGAACGTGAGCCAAGCTATCCACAAGTACAATGCTTACAGAAAAGCAGCATCT	NM_002690.1:145	No	NM_002690	N/A
POLD1	NM_002691.2	85	85	GGACTGGGTGTCAGGTCACTTCCCGTCGCCCATCCGGCTGGAGTTTGAGAAGGTCTACTTCCCATACCTGCTTATCAGCAAGAAGCGCTACGCGGGCCTG	NM_002691.2:2392	No	NM_002691;NR_046402;NM_001256849	N/A
POLD4	NM_021173.2	82	83	AGGCACCACGTAAGACCTCCTGCCCTTAGCTCTCTTGCTCACCACCCAAGAACCTCAGGACAGAAGCGAGAGCCCATTGCTCCTGCTCAGCTCAGCCCGG	NM_021173.2:470	No	NM_021173;NR_046412;NR_046411;NM_001256870;NR_046413	N/A
POLE2	NM_002692.2	80	79	GAGAGTGTATCCTGTGCCCGATCTACTTGTCATTGCAGACAAATATGATCCTTTCACTACGACAAATACCGAATGCCTCTGCATAAACCCTGGCTCTTTT	NM_002692.2:1420	No	NM_002692;NM_001197330	NM_001197331
POLR2D	NM_004805.3	81	84	CTTCATCTTTCTTGGGCCTGCACCTCCAAGATAACAAAGAAGAAGCAATGGTCGTGCCAAAGAGGTCCACAACCAGGTGTGCACTGTTCACTGCAGCCCA	NM_004805.3:1476	No	NM_004805	N/A
POLR2H	NM_001278698.1	84	83	ATGAGGCTGCAGGGGGATGCCAACAACCTGCATGGATTCGAGGTGGACTCCAGAGTTTATCTCCTGATGAAGAAGCTAGCCTTCTGAACCTCGCCTGAAG	NM_001278698.1:940	No	NM_001278698;XM_005247541;XM_006713669;NM_006232;XM_006713668;NM_001278715;XM_006713667;NM_001278714;NM_001278699;NM_001278700;XM_006713670;XM_006713666	NA
POLR2J	NM_006234.4	85	85	GACCTGGATGTGGACTTGAGCAGCGGTGACTTCGCAAGCAAATGGATTGTCAGGCTTGATGCAGGCAGATGACCTGTTTCAGGGGCGTCCGGCTGGCAGG	NM_006234.4:618	No	NM_006234	N/A
PPARG	NM_015869.3	81	81	GAGCAAAGAGGTGGCCATCCGCATCTTTCAGGGCTGCCAGTTTCGCTCCGTGGAGGCTGTGCAGGAGATCACAGAGTATGCCAAAAGCATTCCTGGTTTT	NM_015869.3:1035	No	NM_015869;NM_138712;NM_138711;NM_005037	N/A
PPARGC1A	NM_013261.3	81	83	GAACAAGCACTTCGGTCATCCCAGTCAAGCTGTTTTTGACGACGAAGCAGACAAGACCGGTGAACTGAGGGACAGTGATTTCAGTAATGAACAATTCTCC	NM_013261.3:1505	No	NM_013261	N/A
PPP2CB	NM_001009552.1	82	82	GGACAAGACATTTCTGAAACCTTTAACCATGCCAATGGTCTCACACTGGTTTCTCGTGCCCACCAGCTTGTAATGGAGGGATACAATTGGTGTCATGATC	NM_001009552.1:1075	No	NM_001009552	N/A
PPP2R1A	NM_014225.3	79	82	AACTTAACTCCTTGTGCATGGCCTGGCTTGTGGATCATGTATATGCCATCCGCGAGGCAGCCACCAGCAACCTGAAGAAGCTAGTGGAAAAGTTTGGGAA	NM_014225.3:1440	No	NM_014225;NR_033500	N/A
PPP2R2B	NM_181676.2	78	83	ATGGCTCCCCCAGCAGAATGCAGCTTACTTTCTTCTGTCTACTAATGATAAAACTGTGAAGCTGTGGAAAGTCAGCGAGCGTGATAAGAGGCCAGAAGGC	NM_181676.2:690	No	NM_181676;NM_181677;NM_181678;NR_073527;NR_073526;NM_001271948;NM_181675;NM_001271899;NM_001271900;NM_181674	N/A
PPP2R2C	NM_181876.2	81	78	ACTCCCATGCACGATTTTTTGGAATCTTCCTCCTGACTGTGAGGTGGGTGTTCATTCATTTCCTCCATAAACACCAACTTCTCGAAGCGTGCCAGGCTCT	NM_181876.2:2215	No	NM_181876;NM_001206996;NM_001206995;NM_001206994	N/A
PPP3CA	NM_000944.4	79	82	GGTGCCTACTTCCACTGTAAGAAAGAATCTTGGTGGATTTGTGTCTCAAATCAGATAAGAGAAGCCTGTTTAAAGAGCAGATGCCATCTTCTGGCTTCCT	NM_000944.4:3920	No	NM_000944;NM_001130692;NM_001130691	N/A
PPP3CB	NM_001142354.1	82	82	CTTCCCAGGGACTCTCACATCTCGGGCCCCAAATGGACAGATCACCCGAGGAGCTGGAGGGGTCGGCCAAGCTGACTGTAAATTTCACAGTCTCTCTGAA	NM_001142354.1:1690	No	NM_001142354;NM_001142353;NM_021132	N/A
PPP3CC	NM_005605.3	82	81	AGCAGAAGGAAGCACTACAGTTCGTAAGGAGATCATCAGGAATAAGATCAGAGCCATTGGGAAGATGGCACGGGTCTTTTCAATTCTTCGGCAAGAAAGT	NM_005605.3:1460	No	NM_005605;NM_001243975;NM_001243974	N/A
PPP3R1	NM_000945.3	83	81	GCCATCGCTGTTCCTTCAACTGAGTGCTGCACATCATGGGCTCTGTCTGTGAGAGAAAAATCCCGGTGCTTGGTGTCCTTGCATGACATGGAGTTTTGCA	NM_000945.3:2385	No	NM_000945	N/A
PPP3R2	NM_147180.2	82	84	CGCTGTGCATGTTTGAGGGGTAGGAGTTCATTTGGCCTCCTCCTGACTTGTTGCTCCAGCTCCTGAACAGAAACTAGCTTCAGGGCTCTTATAGGAAATG	NM_147180.2:1165	No	NM_147180	N/A
PRDM1	NM_182907.1	80	80	CATCCCTGCCAACCAGGAACTTCTTGTGTGGTATTGTCGGGACTTTGCAGAAAGGCTTCACTACCCTTATCCCGGAGAGCTGACAATGATGAATCTCACA	NM_182907.1:310	No	NM_182907;NM_001198	N/A
PRKAA2	NM_006252.2	79	79	ATAGTGGTGACCCTCAAGACCAGCTTGCAGTGGCTTATCATCTTATCATTGACAATCGGAGAATAATGAACCAAGCCAGTGAGTTCTACCTCGCCTCTAG	NM_006252.2:975	No	NM_006252	N/A
PRKACA	NM_002730.3	79	79	GAACCACTATGCCATGAAGATCCTCGACAAACAGAAGGTGGTGAAACTGAAACAGATCGAACACACCCTGAATGAAAAGCGCATCCTGCAAGCTGTCAAC	NM_002730.3:400	No	NM_002730;NM_207518	N/A
PRKACB	NM_182948.2	76	80	GAGTTAAAGGCAGAACTTGGACATTATGTGGAACTCCAGAGTATTTGGCTCCAGAAATAATTCTCAGCAAGGGCTACAATAAGGCAGTGGATTGGTGGGC	NM_182948.2:805	No	NM_182948;NM_001242862;NM_001242861;NM_001242860;NM_001242859;NM_001242858;NM_001242857;NM_002731;NM_207578	N/A
PRKACG	NM_002732.2	87	81	CCTCCAAACTCAGCTCTGACCTCAAGCATCTGCTGCGGAGCCTGCTGCAGGTGGACCTCACCAAGCGCTTCGGAAACCTCAGGAACGGGGTTGGCGACAT	NM_002732.2:775	No	NM_002732	N/A
PRKAR1B	NM_001164759.1	83	84	CGTGTGCTGGGGCCCTGCTCTGAGATCCTCAAGAGGAACATTCAGCGTTACAACAGCTTCATCTCCCTCACCGTCTGAGCACAGCTCCCGCCCTGCAGCC	NM_001164759.1:1112	No	NM_001164759;NM_001164762;NM_001164761;NM_001164760;NM_001164758;NM_002735	N/A
PRKAR2A	NM_004157.2	83	80	ATTTAGAAAACTTGAAAGTCAGCACTAAAGGATGGGCAGAGGTTCAACCCACACCTCCACTTTGCTTCTGAAGGCCCATTCATTAGACCACTTGTAAAGA	NM_004157.2:1590	No	NM_004157	N/A
PRKAR2B	NM_002736.2	81	83	GAAAAGGAACATCGCTACCTATGAAGAACAGTTAGTTGCCCTGTTTGGAACGAACATGGATATTGTTGAACCCACTGCATGAAGCAAAAGTATGGAGCAA	NM_002736.2:1350	No	NM_002736	N/A
PRKCA	NM_002737.2	82	81	CCGGCAGTGCTTCCCTTCCTTTCATCCACTGGCCTCGTGTGGTCCATGCAGGGCCACTGTCTGCCCTTTCTGATGCCACGTATTAGGCTTTCTTACTCAG	NM_002737.2:5560	No	NM_002737	N/A
PRKCB	NM_212535.1	83	80	GCATTTGGAGTCCTGCTGTATGAAATGTTGGCTGGGCAGGCACCCTTTGAAGGGGAGGATGAAGATGAACTCTTCCAATCCATCATGGAACACAACGTAG	NM_212535.1:1750	No	NM_212535;NM_002738	N/A
PRKCG	NM_002739.3	82	81	TCATCTGGGGTATCGGAAAGCAGGGCCTGCAATGTCAAGTCTGCAGCTTTGTGGTTCATCGACGATGCCACGAATTTGTGACCTTCGAGTGTCCAGGCGC	NM_002739.3:445	No	NM_002739	N/A
PRKDC	NM_006904.6	78	82	GCAAGTTAGTGAAACAGCTGTCTCCGTAAATGGAGGAAATGTGGGGAAGCCTTGGAATGCCCTTCTGGTTCTGGCACATTGGAAAGCACACTCAGAAGGC	NM_006904.6:12750	No	NM_006904;NM_001081640	N/A
PRKX	NM_005044.1	83	83	CAGTGAAGCTGGGTGCGGTGGTGCACTCCTGTAACCCTGGGACTTTGGGAAGCTGAGGCAGGAAGATTGAGCCTAGGAGTTCGAGACTGACCTGGGCAGC	NM_005044.1:2590	No	NM_005044	N/A
PRL	NM_000948.3	81	82	AAGACTTTCTGAGCCTGATAGTCAGCATATTGCGATCCTGGAATGAGCCTCTGTATCATCTGGTCACGGAAGTACGTGGTATGCAAGAAGCCCCGGAGGC	NM_000948.3:835	No	NM_000948;NM_001163558	N/A
PRLR	NM_001204318.1	80	83	ACCTACCCTGATTGACTTAAAAACTGGTTGGTTCACGCTCCTGTATGAAATTCGATTAAAACCCGAGAAAGCAGCTGAGTGGGAGATCCATTTTGCTGGG	NM_001204318.1:563	No	NM_001204318;NM_001204316;NM_001204314;NM_000949;NR_037910;NM_001204317;NM_001204315	N/A
PRMT8	NM_019854.3	82	84	GTCTAGGACAGATTGCTTCCACTAGAACCTGGAGACATAGCATCTTTGATAGCATAAGCCAGATTATCTGTGTGTGCGGTGGTGTGCGTGTGCGTGCATG	NM_019854.3:1900	No	NM_019854;NM_001256536	N/A
PROM1	NM_006017.1	83	79	AGCCTGCGGTCATCTCTCAATGACCCTCTGTGCTTGGTGCATCCATCAAGTGAAACCTGCAACAGCATCAGATTGTCTCTAAGCCAGCTGAATAGCAACC	NM_006017.1:925	No	NM_006017;NM_001145852;NM_001145851;NM_001145850;NM_001145849;NM_001145848;NM_001145847	N/A
PRPF38A	NM_032864.3	80	80	GAACTTGTAGTCGATAAAGCCATGGAGTTAAGGTTTGTGGGTGGCGTCTATGGTGGCAACATAAAACCAACACCCTTTCTGTGTTTAACCTTGAAGATGC	NM_032864.3:335	No	NM_032864	N/A
PTCH1	NM_000264.3	80	80	AATCTCCTTCTCTCGGATCATTGTGATGGATGCTGGAACCTCAGGGTATGGAGCTCACATCAGTTCATCATGGTGGGTGTTAGAGAATTCGGTGACATGC	NM_000264.3:5420	No	NM_000264;NM_001083607;NM_001083606;NM_001083605;NM_001083604;NM_001083603;NM_001083602	N/A
PTCRA	NM_138296.2	88	87	ACACCGGGTGGGGCGCTGTGGCTGGGGGTCCTGCGGCTGCTGCTCTTCAAGCTGCTGCTGTTTGACCTGCTCCTGACCTGCAGCTGCCTGTGCGACCCCG	NM_138296.2:507	No	NM_138296;NM_001243168;NM_001243169;NM_001243170	N/A
PTEN	NM_000314.3	79	78	TGTGGTCTGCCAGCTAAAGGTGAAGATATATTCCTCCAATTCAGGACCCACACGACGGGAAGACAAGTTCATGTACTTTGAGTTCCCTCAGCCGTTACCT	NM_000314.3:1675	No	NM_000314	N/A
PTPN11	NM_002834.3	83	84	TGTCAAATACTGGCCTGATGAGTATGCTCTAAAAGAATATGGCGTCATGCGTGTTAGGAACGTCAAAGAAAGCGCCGCTCATGACTATACGCTAAGAGAA	NM_002834.3:1480	No	NM_002834;NM_080601	N/A
PTPN5	NM_001039970.1	80	84	CACTTTGTGTCCTGCTGCAATGTGTTCTGTCTGTCCATCCATCTCTGCCCTCTGTACCGGACACTGTGTCTCCTCAGCCAGGAAGGGGTAATGAGCTCCA	NM_001039970.1:2354	No	NM_001039970;NM_001278239;NM_001278236;NM_001278238;NM_006906;NM_032781	N/A
PTPRR	NM_001207015.1	83	83	AAACCAGTGAGCAGTATGAATTTGTGCACCATGCTCTGTGCCTGTATGAGAGCAGACTTTCAGCAGAGACTGTCCAGTGAGTCATTGAAGACTTGTCAGA	NM_001207015.1:1652	No	NM_001207015;NM_001207016;NM_002849;NM_130846;NR_073474	N/A
PTTG2	NM_006607.2	85	84	TACTCTGATCTACGTTGATAAGGAAATTGGAGAACCAGGCACCCGTGTGGCTGCCAAGGATGTGCTGAAGCTGGAGTCTAGACCTTCAATCAAAGCATTA	NM_006607.2:5	No	NM_006607	N/A
RAC1	NM_198829.1	82	84	AAAGACCTTCGTCTTTGAGAAGACGGTAGCTTCTGCAGTTAGGAGGTGCAGACACTTGCTCTCCTATGTAGTTCTCAGATGCGTAAAGCAGAACAGCCTC	NM_198829.1:1250	No	NM_198829;NM_018890;NM_006908	N/A
RAC2	NM_002872.3	85	85	GCTGCCACAACTTGTGTACCTTCAGGGATGGGGCTCTTACTCCCTCCTGAGGCCAGCTGCTCTAATATCGATGGTCCTGCTTGCCAGAGAGTTCCTCTAC	NM_002872.3:1069	No	NM_002872	N/A
RAC3	NM_005052.2	87	87	GCCTGAGGGCTGGCGGGGAGCAGCCCTGGACGTGTCCGCTGTTGTGTTGAGACGTGTGGTGTCCCTGAGTCGGCTGTGGGGAGCGGTGGGGGTGGGCCGG	NM_005052.2:702	No	NM_005052	N/A
RAD21	NM_006265.2	83	83	GATGAGGATGATAATGTATCAATGGGTGGGCCTGATAGTCCTGATTCAGTGGATCCCGTTGAACCAATGCCAACCATGACTGATCAAACAACACTTGTTC	NM_006265.2:1080	No	NM_006265	N/A
RAD50	NM_005732.2	83	79	GCCAGGACCATACCGGGTCTTGATTCAGTCACATGGCATGGTTTTGTGCCATCTGTAGCTATAATGAGCATGTTTGCCTAGACAGCTTTTCTCAACTGGG	NM_005732.2:5397	No	NM_005732	N/A
RAD51	NM_133487.2	81	82	AGACCACCAGACCCAGCTCCTTTATCAAGCATCAGCCATGATGGTAGAATCTAGGTATGCACTGCTTATTGTAGACAGTGCCACCGCCCTTTACAGAACA	NM_133487.2:566	No	NM_133487;NM_001164270;NM_002875;NM_001164269	N/A
RAD52	NM_134424.2	82	84	AAGGTGTGCTACATTGAGGGTCATCGGGTAATTAATCTGGCCAATGAGATGTTTGGTTACAATGGCTGGGCACACTCCATCACGCAGCAGAATGTGGATT	NM_134424.2:297	No	NM_134424	N/A
RAF1	NM_002880.2	79	83	CCTATGGCATCGTATTGTATGAACTGATGACGGGGGAGCTTCCTTATTCTCACATCAACAACCGAGATCAGATCATCTTCATGGTGGGCCGAGGATATGC	NM_002880.2:1990	No	NM_002880	N/A
RASA4	NM_001079877.2	82	78	TAGAGGGGAGAGGTAGAGGTAGCCACGAGCTGATAATTACAGACAAGAGATGCGGAGTATGTGGGGGCTCATTATCCTGCATAGTCTATCTTTGTATATC	NM_001079877.2:5330	No	NM_001079877;NM_006989	N/A
RASAL1	NM_004658.1	84	83	TTGCACTGAGTGAAACTTGCCCTCTGGCTTGATTCAGACTGGAGTGGATAGGATAAGGAACCTGACTTATTTGACTGAGACTGGGGTCTCTACTTCACCA	NM_004658.1:2900	No	NM_004658;NM_001193521;NM_001193520	N/A
RASGRF1	NM_153815.2	84	82	CGGAAGACGGCCTGGTCAACTTCTCCAAGATGAGGATGATATCCCATATTATCCGAGAGATTCGCCAGTTTCAACAAACTGCCTACAAAATAGAGCACCA	NM_153815.2:2443	No	NM_153815;NM_001145648;NM_002891	N/A
RASGRF2	NM_006909.1	81	83	GAGTCCACCAGGCTTTAACAACACCGAGAGAACATGTGATAAAGAGTTTATTATACGGAGAACGGCTACCAATCGAGTTCTGAACGTCCTCCGTCACTGG	NM_006909.1:2675	No	NM_006909	N/A
RASGRP1	NM_005739.3	78	82	ACGATCTCATTGACAGCTGCATTCAATCTTTTGATGCAGATGGAAACCTGTGTCGAAGTAACCAACTGTTGCAAGTCATGCTGACCATGCACCGAATTGT	NM_005739.3:365	No	NM_005739;NM_001128602	N/A
RASGRP2	NM_001098670.1	84	83	CAGACGGTGGAGGATGGGGTGTTTGACATCCACTTGTAATAGATGCTGTGGTTGGATCAAGGACTCATTCCTGCCTTGGAGAAAATACTTCAACCAGAGC	NM_001098670.1:1978	No	NM_001098670;NM_001098671;NM_153819	N/A
RB1	NM_000321.1	79	78	CCTATCTCCGGCTAAATACACTTTGTGAACGCCTTCTGTCTGAGCACCCAGAATTAGAACATATCATCTGGACCCTTTTCCAGCACACCCTGCAGAATGA	NM_000321.1:2110	No	NM_000321	N/A
RBM45	NM_152945.2	82	82	TTAGAAAAATGGCAACACAGATGGTAGCTGCACAGCTTGCATCAATGGTGTGGAATAACCCAAGTCAGCAACAATTTATGCAATTTGGAGGAAGCTCTGG	NM_152945.2:1080	No	NM_152945	N/A
RBX1	NM_014248.2	79	82	ATTATGGATCTTTGCATAGAATGTCAAGCTAACCAGGCGTCCGCTACTTCAGAAGAGTGTACTGTCGCATGGGGAGTCTGTAACCATGCTTTTCACTTCC	NM_014248.2:162	No	NM_014248	N/A
RELA	NM_021975.2	85	82	GATGGCTTCTATGAGGCTGAGCTCTGCCCGGACCGCTGCATCCACAGTTTCCAGAACCTGGGAATCCAGTGTGTGAAGAAGCGGGACCTGGAGCAGGCTA	NM_021975.2:360	No	NM_021975;NM_001243985;NM_001243984;NM_001145138	N/A
RELN	NM_005045.2	80	79	GGCAACCCCACCTACTACGTTCCGGGACAAGAATACCATGTGACAATTTCAACAAGCACCTTTTTTGACGGCTTGCTGGTGACAGGACTATACACATCTA	NM_005045.2:345	No	NM_005045;NM_173054	N/A
RET	NM_020630.4	81	79	AGGAGCCAGGGTCGGATTCCAGTTAAATGGATGGCAATTGAATCCCTTTTTGATCATATCTACACCACGCAAAGTGATGTATGGTCTTTTGGTGTCCTGC	NM_020630.4:2911	No	NM_020630;NM_020975	N/A
RFC3	NM_002915.3	84	80	CTGGCTCATAGACTTGCAGAGAAGTCTTGTAGAAATCTCAGAAAAGCCCTGCTTATGTGTGAAGCCTGCAGAGTGCAACAATATCCTTTTACTGCAGATC	NM_002915.3:740	No	NM_002915;NM_181558	N/A
RFC4	NM_181573.2	82	79	ACAGGTGGAAAGGAGATCACAGAGAAAGTGATTACAGACATTGCCGGGGTAATACCAGCTGAGAAAATTGATGGAGTATTTGCTGCCTGTCAGAGTGGCT	NM_181573.2:1035	No	NM_181573;NM_002916	N/A
RHOA	NM_001664.2	79	84	GGTACTCTGGTGAGTCACCACTTCAGGGCTTTACTCCGTAACAGATTTTGTTGGCATAGCTCTGGGGTGGGCAGTTTTTTGAAAATGGGCTCAACCAGAA	NM_001664.2:1230	No	NM_001664	N/A
RIN1	NM_004292.2	84	83	CTGTGTCTGCCACCACCTTTGTCTGATACTTGTTTCCAGGGAAGCTGGGGGAACTGCCACATCTGAGGAACTGGAATAAAGATGAGGGGGCTTCGGGGGC	NM_004292.2:2572	No	NM_004292	N/A
RNF43	NM_017763.4	78	83	GGCTGAAAATATCCTCTTCTCTGCCCAATCAGGAATGCTACCTGTTTTTGGGAATAAACTTTAGAGAAAGGAAGGGCCAAAACTACGACTTGGCTTTCTG	NM_017763.4:725	No	NM_017763	N/A
RPA3	NM_002947.3	79	80	CCTTCTCCACCCCTTTCAGAGACAGCGCGATTGCGATTTAGGTTTCCGCGCATTTAATTGGCGAAGCTGGAGCGCTAGTCTTCGCTGATTGGTGCCGAGA	NM_002947.3:990	No	NM_002947	N/A
RPS27A	NM_002954.5	80	79	GAATGGCAAAATTAGTCGCCTTCGTCGAGAGTGCCCTTCTGATGAATGTGGTGCTGGGGTGTTTATGGCAAGTCACTTTGACAGACATTATTGTGGCAAA	NM_002954.5:650	No	NM_002954;NM_001135592;NM_001177413	N/A
RPS6KA5	NM_004755.2	81	80	GTGGAACTATTGAATACATGGCACCAGATATTGTCAGAGGGGGAGATTCAGGACATGACAAGGCAGTTGACTGGTGGAGTTTGGGTGTTCTAATGTATGA	NM_004755.2:855	No	NM_004755;NM_182398	N/A
RPS6KA6	NM_014496.1	81	79	AGCCTGTAGCTGCTTCAAGCTTAGCCCAGCGACGGAGCATGAAAAAGCGAACATCAACTGGCCTGTAAGATTTGTGGTGTTCCTAGGCCAAACTGGATGA	NM_014496.1:2250	No	NM_014496	N/A
RRAS2	NM_001102669.2	82	82	AGTGGAAACTACAGAAACTGTGGTAGAACTTTTACTTGCTGGTCTGGTCTTGGTTGTACCCATCTTTGGCCAGTCACATAACTACTCAAGAAACCTTCCC	NM_001102669.2:1785	No	NM_001102669;NM_012250;NM_001177314;NM_001177315	N/A
RUNX1	NM_001754.4	80	83	CAGCCATGAAGAACCAGGTTGCAAGATTTAATGACCTCAGGTTTGTCGGTCGAAGTGGAAGAGGGAAAAGCTTCACTCTGACCATCACTGTCTTCACAAA	NM_001754.4:635	No	NM_001754;NM_001122607;NM_001001890	N/A
RUNX1T1	NM_004349.2	82	81	CTTTGACAGAGAGCCTTTGCACTCAGAACATCCAAGCAAGCGACCATGCACTATTAGCCCAGGCCAGCGGTACAGTCCAAATAACGGCTTATCCTACCAG	NM_004349.2:1085	No	NM_004349;NM_001198679;NM_001198634;NM_001198633;NM_001198632;NM_001198631;NM_001198630;NM_001198629;NM_001198628;NM_001198627;NM_001198626;NM_001198625;NM_175636;NM_175635;NM_175634	N/A
RXRG	NM_006917.3	83	81	TATGTCATGCTGCTGACAAGCAGCTTTTCACCCTCGTTGAATGGGCCAAGCGTATTCCCCACTTCTCTGACCTCACCTTGGAGGACCAGGTCATTTTGCT	NM_006917.3:1105	No	NM_006917;NM_001256571;NM_001256570	NR_033824
SAP130	NM_024545.3	83	81	GATCTCCACCGAATAAACGAACTGATACAGGGAAATATGCAGAGGTGTAAACTTGTGATGGATCAAATCAGTGAAGCCAGAGACTCCATGCTTAAGGTTT	NM_024545.3:3090	No	NM_024545;NM_001145928	N/A
SETBP1	NM_015559.2	84	84	GGGGACCAGAAGGTGTCCCGTGCTGGAAAAAATAGCAAAGCCACGAAGGAGGAAGAAAGAAGCCACTCCAAAAAGAAGCTCCTCACAGCCAGTGACCTTG	NM_015559.2:704	No	NM_015559;NM_001130110	N/A
SETD2	NM_014159.6	81	82	AACAACTGAACGAGGAAGGGATGCTGTTGGCTTCAGAGATCAAACACCTGCCCCGAAGACTCCTAATAGGTCAAGAGAGAGAGACCCAGACAAGCAAACT	NM_014159.6:6160	No	NM_014159	N/A
SF3A3	NM_006802.2	84	83	TCAGCTTAGTTAGCCATTGATGCAAATACTAGGGAAAGACTAGGAGGATGAGCCAGGGTTGCTACTAAGGACTAAGTGTCGCACCAAGGTTTGCCTTTTG	NM_006802.2:2060	No	NM_006802	N/A
SF3B1	NM_001005526.1	82	83	GGAAGTTCTTGGGAGCGCCAGTTCCGTCTGTGTGTTCGAGTGGACAAAATGGCGAAGATCGCCAAGACTCACGAAGATATTGAAGCACAGATTCGAGAAA	NM_001005526.1:0	No	NM_001005526;NM_012433	N/A
SFN	NM_006142.3	85	86	TGGGCCTGGCCCTGAACTTTTCCGTCTTCCACTACGAGATCGCCAACAGCCCCGAGGAGGCCATCTCTCTGGCCAAGACCACTTTCGACGAGGCCATGGC	NM_006142.3:579	No	NM_006142	N/A
SFRP1	NM_003012.3	81	82	CAGAGTCCTTAGTGGAGGGGTTTACCTGGAACATTAGTAGTTACCACAGAATACGGAAGAGCAGGTGACTGTGCTGTGCAGCTCTCTAAATGGGAATTCT	NM_003012.3:3320	No	NM_003012	N/A
SFRP2	NM_003013.2	79	81	GAAGGAGATAACCTACATCAACCGAGATACCAAAATCATCCTGGAGACCAAGAGCAAGACCATTTACAAGCTGAACGGTGTGTCCGAAAGGGACCTGAAG	NM_003013.2:840	No	NM_003013	N/A
SFRP4	NM_003014.2	81	81	AATGGAGAGATCAGCTTAGTAAAAGATCCATACAGTGGGAAGAGAGGCTGCAGGAACAGCGGAGAACAGTTCAGGACAAGAAGAAAACAGCCGGGCGCAC	NM_003014.2:1060	No	NM_003014	N/A
SGK2	NM_170693.1	78	78	AGATGGTTACTGGAGCTCTAGCTGCCTATTTTGTGTTTAGGGAAGGGAAAATGGAGGAAAGGGGAGAAGAGCAAAGGGCGCTTTTAAAGAGCTTTCCCAA	NM_170693.1:1485	No	NM_170693;NM_016276;NM_001199264	N/A
SHC1	NM_183001.4	80	79	TGGCCTTGTGGATAAGGGAGAGTTGACCGTTTTCATCCTGGCCTCCTTTTGCTGTTTGGATGTTTCCACGGGTCTCACTTATACCAAAGGGAAAACTCTT	NM_183001.4:3355	No	NM_183001;NM_001130041;NM_001202859;NM_001130040;NM_003029	N/A
SHC2	NM_012435.2	85	85	CTCCGTGCCTGCCACGCGCCAGGTCATCGCCAACCACCACATGCCGTCCATCTCCTTCGCGTCAGGCGGAGACACGGACATGACGGATTACGTGGCCTAC	NM_012435.2:698	No	NM_012435	N/A
SHC3	NM_016848.5	84	82	GATTGCAAAGAGGTCATTGCAGGACTCAGACAGACCTTGCAGTGGGTTTCAGAGTAATACTCAGGTTCTCCCATGGAACTTTCAAAGCTGGCTCTAAGAA	NM_016848.5:6155	No	NM_016848	N/A
SHC4	NM_203349.2	83	81	AGCAGCCACCAGTAGGTGGTGTTTCAGATATGCGGATCAAAGTTCAAGCCACGGAACAAATGGCTTACTGCCCCATACAGTGTGAAAAGTTGTGCTATTT	NM_203349.2:1570	No	NM_203349	N/A
SIN3A	NM_015477.1	82	80	TTCTTCTATGGCAGATGCCAGCAAACATGGTGGTGGAACAGAATCGTTATTTTTTGATAAGGTCCGAAAGGCTCTTCGGAGTGCAGAAGCCTACGAAAAT	NM_015477.1:1605	No	NM_015477;NM_001145358;NM_001145357	N/A
SIRT4	NM_012240.1	81	83	AACTGAATTCTCGTTGTGGAGAGTTGCTGCCTTTGATAGACCCATGCTGACCACAGCCTGATATTCCAGAACCTGGAACAGGGACTTTCACTTGAATCTT	NM_012240.1:915	No	NM_012240	N/A
SIX1	NM_005982.3	81	79	ACTGAGTGCGCCGGCCGTTCCGTGTCCAGAACCTCCCCTACTCCTCCGCCTTCTCTTCCTTGGCCGCCCACCGCCAAGTTCCGACTCCGGTTTTCGCCTT	NM_005982.3:25	No	NM_005982	N/A
SKP1	NM_170679.2	82	81	CCCAGGTACGCAAAGAGAACCAGTGGTGTGAAGAGAAGTGAAATGTTGTGCCTGACACTGTAACACTGTAAGGATTGTTCCAAATACTAGTTGCACTGCT	NM_170679.2:630	No	NM_170679;NM_006930	N/A
SKP2	NM_005983.2	81	79	AAAATCTGCACCCGGATGTGACTGGTCGGTTGCTGTCTCAAGGGGTGATTGCCTTCCGCTGCCCACGATCATTTATGGACCAACCATTGGCTGAACATTT	NM_005983.2:615	No	NM_005983;NM_001243120;NM_032637	N/A
SLC4A1AP	NM_018158.2	84	81	CTACGATCTGGGAAGCACCCATGGCACTTTTCTCAACAAAACTCGCATCCCACCTCGCACCTACTGTCGAGTCCACGTTGGGCATGTTGTTCGCTTTGGA	NM_018158.2:980	No	NM_018158	N/A
SMAD2	NM_001003652.1	79	80	AGATGAGTAATATTTTTTCCAGTAGGTTCCACAGAGACACCTTGGGGGCTGGCTTAGGGGAGGCTGTTGGAGTTCTCACTGACTTAGTGGCATATTTATT	NM_001003652.1:4500	No	NM_001003652;NM_005901;NM_001135937	N/A
SMAD3	NM_005902.3	79	80	TTAAAGGACAGTTGAAAAGGGCAAGAGGAAACCAGGGCAGTTCTAGAGGAGTGCTGGTGACTGGATAGCAGTTTTAAGTGGCGTTCACCTAGTCAACACG	NM_005902.3:4220	No	NM_005902;NM_001145104;NM_001145102;NM_001145103	N/A
SMAD4	NM_005359.3	79	80	AGGTTGCACATAGGCAAAGGTGTGCAGTTGGAATGTAAAGGTGAAGGTGATGTTTGGGTCAGGTGCCTTAGTGACCACGCGGTCTTTGTACAGAGTTACT	NM_005359.3:1370	No	NM_005359	N/A
SMAD9	NM_005905.2	80	79	TAACCTGATGCCAGTACAGTGCAATTGGAAAAGCAGGACTTTGGTGCCTGTGCTATAAGCAGCAGATTTTGTGGGAGGAAACACTTGAGAGGCGATATTG	NM_005905.2:1595	No	NM_005905;NM_001127217	N/A
SMARCA4	NM_003072.3	82	79	GCCCTGTCCTGGCATCAGTAGCATCTGTAACAGCATTAACTGTCTTAAAGAGAGAGAGAGAGAATTCCGAATTGGGGAACACACGATACCTGTTTTTCTT	NM_003072.3:5400	No	NM_003072;NM_001128849;NM_001128845;NM_001128846;NM_001128848;NM_001128844;NM_001128847	N/A
SMARCB1	NM_003073.3	82	82	AGAAGGAGAACTCACCAGAGAAGTTTGCCCTGAAGCTGTGCTCGGAGCTGGGGTTGGGCGGGGAGTTTGTCACCACCATCGCATACAGCATCCGGGGACA	NM_003073.3:1060	No	NM_003073;NM_001007468	N/A
SMC1A	NM_006306.2	81	79	TCAAGAGGATCATTCAGAGCCGAGAGAGGGAAATGAAAGACTTGAAGGAGAAGATGAACCAGGTAGAGGATGAGGTGTTTGAAGAGTTTTGTCGGGAGAT	NM_006306.2:2320	No	NM_006306;NM_001281463	N/A
SMC1B	NM_148674.3	84	79	CTCCCTAAAAGAAGAGTTCTATTCCAGAGCCGACGCGCTGATCGGCATCTATCCTGAGTACGATGACTGCATGTTCAGCCGAGTTTTGACCCTAGATCTT	NM_148674.3:3600	No	NM_148674	N/A
SMC3	NM_005445.3	79	83	TGTGACCCGGCTCCATTTTACTTGTTTGATGAAATTGACCAGGCTCTGGATGCTCAGCACAGAAAGGCTGTGTCAGATATGATTATGGAACTTGCTGTAC	NM_005445.3:3525	No	NM_005445	N/A
SMO	NM_005631.3	82	81	AACGAGACCATGCTGCGCCTGGGCATTTTTGGCTTCCTGGCCTTTGGCTTTGTGCTCATTACCTTCAGCTGCCACTTCTACGACTTCTTCAACCAGGCTG	NM_005631.3:1615	No	NM_005631	N/A
SOCS1	NM_003745.1	83	82	TTAACTGTATCTGGAGCCAGGACCTGAACTCGCACCTCCTACCTCTTCATGTTTACATATACCCAGTATCTTTGCACAAACCAGGGGTTGGGGGAGGGTC	NM_003745.1:1025	No	NM_003745	N/A
SOCS2	NM_003877.3	81	80	GGAACGGCACTGTTCACCTTTATCTGACCAAACCGCTCTACACGTCAGCACCATCTCTGCAGCATCTCTGTAGGCTCACCATTAACAAATGTACCGGTGC	NM_003877.3:1020	No	NM_003877;NM_001270469;NM_001270468;NM_001270467;NM_001270470;NM_001270471	N/A
SOCS3	NM_003955.3	82	82	GGAGGATGGAGGAGACGGGACATCTTTCACCTCAGGCTCCTGGTAGAGAAGACAGGGGATTCTACTCTGTGCCTCCTGACTATGTCTGGCTAAGAGATTC	NM_003955.3:1870	No	NM_003955	N/A
SOS1	NM_005633.2	81	81	TACCGGAGTACACTGGAAAGGATGCTTGATGTAACAATGCTACAGGAAGAGAAAGAGGAGCAGATGAGGCTGCCTAGTGCTGATGTTTATAGATTTGCAG	NM_005633.2:1635	No	NM_005633	N/A
SOS2	NM_006939.2	83	81	AGAGACATTAGTACGTGTCCAAATTCGCCAAGCACTCCTCCTAGCACACCCTCTCCAAGGGTACCGCGTCGATGCTATGTGCTCAGTTCTAGTCAGAATA	NM_006939.2:3845	No	NM_006939	N/A
SOST	NM_025237.2	81	79	GAGGCAGAAATGGAAGCATTTTCACCGCCCTGGGGTTTTAAGGGAGCGGTGTGGGAGTGGGAAAGTCCAGGGACTGGTTAAGAAAGTTGGATAAGATTCC	NM_025237.2:980	No	NM_025237	N/A
SOX17	NM_022454.3	86	86	AGCCACGGGGCCATTTCCTCGGTGGTGTCCGACGCCAGCTCCGCGGTATATTACTGCAACTATCCTGACGTGTGACAGGTCCCTGATCCGCCCCAGCCTG	NM_022454.3:1374	No	NM_022454	N/A
SOX9	NM_000346.2	80	78	CAGTGGCCAGGCCAACCTTGGCTAAATGGAGCAGCGAAATCAACGAGAAACTGGACTTTTTAAACCCTCTTCAGAGCAAGCGTGGAGGATGATGGAGAAT	NM_000346.2:2135	No	NM_000346	N/A
SP1	NM_003109.1	82	81	AGCCCTGGTGCTACTTGCTTGAAGTTTTCAGTGTAAGTACCCTGATGCCTTTTGGACCTTGGGATCAGATCAAGAGTTTTGGAGATCAGGTACCAAGGAA	NM_003109.1:5970	No	NM_003109;NM_001251825;NM_138473	N/A
SPOP	NM_001007226.1	78	79	GCCTTGTCTCTTGGGTCTGAGTCCCTTGCTTAAGGGATTTTGAAGTCCTAGTTTTCAGCTTGCAGAGATTATGTCTGAAATGCCTAATGAGTCGCAGGGA	NM_001007226.1:2726	No	NM_001007226;NM_001007230;NM_001007229;NM_001007228;NM_003563;NM_001007227	N/A
SPP1	NM_000582.2	83	83	CGCCTTCTGATTGGGACAGCCGTGGGAAGGACAGTTATGAAACGAGTCAGCTGGATGACCAGAGTGCTGAAACCCACAGCCACAAGCAGTCCAGATTATA	NM_000582.2:760	No	NM_000582;NM_001251830;NM_001251829;NM_001040060;NM_001040058	N/A
SPRY1	NM_005841.1	82	82	GGATGACTTGAAGGGTTCCTTGAAAGAGGACCTGACACAGCACAAGTTCATTTGTGAACAGTGTGGGAAGTGCAAGTGTGGAGAATGCACTGCTCCCAGG	NM_005841.1:810	No	NM_005841;NM_199327;NM_001258038;NM_001258039	N/A
SPRY2	NM_005842.2	82	80	AAAGAGGAAATACTCCGCGTGCGCTTGTAGAAGGGGAGTCGTCTCCAGCTCCGAACCCCGGAGTGTTCATCAGCGGGGAATCTGGCTCCGAATTCTCTTT	NM_005842.2:85	No	NM_005842	N/A
SPRY4	NM_030964.3	82	82	CTCCCTTCCAACTGCATCAACTAACTCTCGGGGGTGTTCTGCTCACCACACCGTCCTTCGGTTCTTACTGAGTCACAGACTCGCCTGCCCACTACGTGTC	NM_030964.3:1900	No	NM_030964;NM_001127496	N/A
SRSF2	NM_003016.3	80	81	ATCGCTACACCAAGGAGTCCCGCGGCTTCGCCTTCGTTCGCTTTCACGACAAGCGCGACGCTGAGGACGCTATGGATGCC	NM_003016.3:312	No	NM_003016;NM_001195427;NR_036608	N/A
SSX1	NM_005635.2	81	80	AAGAGAAGCAAGGCCTTTGATGATATTGCCACATACTTCTCTAAGAAAGAGTGGAAAAAGATGAAATACTCGGAGAAAATCAGCTATGTGTATATGAAGA	NM_005635.2:148	No	NM_005635;NM_001278691	N/A
STAG2	NM_001042749.1	82	83	ATGTCCTCAGAAGGGAGGATTGAGGATCTTAATGAGGGAATGGATTTTGACACCATGGATATAGATTTGCCACCATCAAAGAACAGACGAGAGAGAACAG	NM_001042749.1:4040	No	NM_001042749;NM_006603;NM_001042751;NM_001042750;NM_001282418	N/A
STAT1	NM_007315.2	79	82	TTTGCTGTATGCCATCCTCGAGAGCTGTCTAGGTTAACGTTCGCACTCTGTGTATATAACCTCGACAGTCTTGGCACCTAACGTGCTGTGCGTAGCTGCT	NM_007315.2:205	No	NM_007315;NM_139266	N/A
STAT3	NM_139276.2	81	81	AGACTTGGGCTTACCATTGGGTTTAAATCATAGGGACCTAGGGCGAGGGTTCAGGGCTTCTCTGGAGCAGATATTGTCAAGTTCATGGCCTTAGGTAGCA	NM_139276.2:4535	No	NM_139276;NM_003150;NM_213662	N/A
STAT4	NM_003151.2	79	79	AGACAATGGATCAGAGTGACAAGAATAGTGCCATGGTGAATCAGGAAGTTTTGACACTGCAGGAAATGCTTAACAGCCTCGATTTCAAGAGAAAGGAGGC	NM_003151.2:789	No	NM_003151;NM_001243835	N/A
STK11	NM_000455.4	89	88	GCTGAAGCACCAGTGCCCATCCCACCGAGCCCAGACACCAAGGACCGGTGGCGCAGCATGACTGTGGTGCCGTACTTGGAGGACCTGCACGGCGCGGACG	NM_000455.4:2060	No	NM_000455	N/A
STMN1	NM_203401.1	81	86	CCTCCAAAGAAGAAGGATCTTTCCCTGGAGGAAATTCAGAAGAAATTAGAAGCTGCAGAAGAAAGACGCAAGTCCCATGAAGCTGAGGTCTTGAAGCAGC	NM_203401.1:478	No	NM_203401;NM_001145454;NM_005563;NM_203399	N/A
SUV39H2	NM_024670.3	83	81	ACCAGGATGGTTTTTTGGAGTACCAAGCAAGGGGAATGGAGCACTTTAAGGGCGCCTGTTAGTAACATGAATTGGAAATCTGTGTCGAGTACCTCTGATC	NM_024670.3:2035	No	NM_024670;NM_001193426;NR_034181;NM_001193425;NM_001193427;NM_001193424	N/A
SYK	NM_003177.3	83	82	CGGACTCTCCAAAGCACTGCGTGCTGATGAAAACTACTACAAGGCCCAGACCCATGGAAAGTGGCCTGTCAAGTGGTACGCTCCGGAATGCATCAACTAC	NM_003177.3:1685	No	NM_003177;NM_001174168;NM_001174167;NM_001135052	N/A
TBL1XR1	NM_024665.4	83	81	GGGCAAGATGTTCCAAGCAACAAGGATGTCACATCTCTAGATTGGAATAGTGAAGGTACACTTCTAGCAACTGGTTCCTATGATGGGTTTGCCAGAATAT	NM_024665.4:915	No	NM_024665	N/A
TCF3	NM_003200.2	80	78	ATACGTGTCAACACAGCTGGCTGGATGATTGGGACTTTAAAACGACCCTCTTTCAGGTGGATTCAGAGACCTGTCCTGTATATAACAGCACTGTAGCAAT	NM_003200.2:4325	No	NM_003200;NM_001136139	N/A
TCF7L1	NM_031283.1	78	81	TGCAGCTCTGCCATTGTGACATTTCCTGTTACCCAGCCCAAGTTTTCATCGTCTGCTCAATACCGTGGGTTCTTCTTCGTCCTCTGTCCTCTGCCCAGTG	NM_031283.1:2215	No	NM_031283	N/A
TCL1B	NM_004918.2	83	84	GGAGGAAGTACCGAGCAGCGGATTCCAGTTTCTGGGAAATAGCAGACCATGGCCAGATTGACTCTATGGAGCAGCTGGTCCTAACATATCAGCCGGAGAG	NM_004918.2:319	No	NM_004918	N/A
TET2	NM_001127208.2	81	79	CTCATAATGTCCAAATGGGACTGGAGGAAGTACAGAATATAAATCGTAGAAATTCCCCTTATAGTCAGACCATGAAATCAAGTGCATGCAAAATACAGGT	NM_001127208.2:2882	No	NM_001127208;NM_017628	N/A
TFDP1	NM_007111.4	85	83	GCCGCTTATTTGCCGTGAGTTTGGACGGCACCCCTGCTGGCGGATAGCAAGACTCTGTGGAGTTTGTTCAGTGGTACGGTGTCCAAGCAAACAGCAGAAT	NM_007111.4:1826	No	NM_007111;NR_026580	N/A
TGFB1	NM_000660.3	79	82	TATATGTTCTTCAACACATCAGAGCTCCGAGAAGCGGTACCTGAACCCGTGTTGCTCTCCCGGGCAGAGCTGCGTCTGCTGAGGCTCAAGTTAAAAGTGG	NM_000660.3:1260	No	NM_000660	N/A
TGFB2	NM_003238.2	82	81	AAGCCAGAGTGCCTGAACAACGGATTGAGCTATATCAGATTCTCAAGTCCAAAGATTTAACATCTCCAACCCAGCGCTACATCGACAGCAAAGTTGTGAA	NM_003238.2:1125	No	NM_003238;NM_001135599	N/A
TGFB3	NM_003239.2	80	83	CCCTCGATCATATTTCCCCTTGGACACTTGGTTAGACGCCTTCCAGGTCAGGATGCACATTTCTGGATTGTGGTTCCATGCAGCCTTGGGGCATTATGGG	NM_003239.2:2825	No	NM_003239	N/A
TGFBR2	NM_001024847.1	79	79	ATTTGGAGAATGTTGAGTCCTTCAAGCAGACCGATGTCTACTCCATGGCTCTGGTGCTCTGGGAAATGACATCTCGCTGTAATGCAGTGGGAGAAGTAAA	NM_001024847.1:1760	No	NM_001024847;NM_003242	N/A
THBS1	NM_003246.2	82	81	ACCCTCGTCACATAGGCTGGAAAGATTTCACCGCCTACAGATGGCGTCTCAGCCACAGGCCAAAGACGGGTTTCATTAGAGTGGTGATGTATGAAGGGAA	NM_003246.2:3465	No	NM_003246	N/A
THBS4	NM_003248.3	83	82	GCAGTTCTTGGGTCAAATGACACAATTAAACCAACTCCTGGGAGAGGTGAAGGACCTTCTGAGACAGCAGGTTAAGGAAACATCATTTTTGCGAAACACC	NM_003248.3:985	No	NM_003248	N/A
THEM4	NM_053055.4	81	81	GAAGCTTTGATGATGGCCTGGGCTTTGAATACGTGATGTTCTACAATGACATTGAGAAAAGGATGGTTTGCTTATTTCAAGGAGGCCCTTACCTGGAAGG	NM_053055.4:764	No	NM_053055	N/A
TIAM1	NM_003253.2	82	79	TCCTTCTATCTGAAATCAGTCTCCTAGCTGGGGAAACCTCTTTCACACACAAAATGAAATGTGTACAGCTTGCCGTGTTCTGACTGTACCCTTCCCTCTT	NM_003253.2:5620	No	NM_003253	N/A
TLK2	NM_006852.2	82	81	ATTCGACGATGCTTGGCCTACCGAAAGGAGGACCGCATTGATGTCCAGCAGCTGGCCTGTGATCCCTACTTGTTGCCTCACATCCGAAAGTCAGTCTCTA	NM_006852.2:2335	No	NM_006852;NM_001284333;NM_001284363	N/A
TLR2	NM_003264.3	80	83	CTGCTTTCAACTGGTAGTTGTGGGTTGAAGCACTGGACAATGCCACATACTTTGTGGATGGTGTGGGTCTTGGGGGTCATCATCAGCCTCTCCAAGGAAG	NM_003264.3:180	No	NM_003264	N/A
TLR4	NM_138554.2	79	79	ACTCAGAAAAGCCCTGCTGGATGGTAAATCATGGAATCCAGAAGGAACAGTGGGTACAGGATGCAATTGGCAGGAAGCAACATCTATCTGAAGAGGAAAA	NM_138554.2:2570	No	NM_138554;NM_138557;NM_003266	N/A
TLX1	NM_005521.3	83	82	ACCACACATCCCAGCCCAATCCAGGTACGCACAGACAGGTTTTCACATAAATGCAGCCCATTTCTCCAGAACCCATTTGAGGGGTGGGGGGGTGTTAATT	NM_005521.3:1915	No	NM_005521;NM_001195517	N/A
TMPRSS2	NM_005656.2	82	83	GGAGAAAGGGAAGACCTCAGAAGTGCTGAACGCTGCCAAGGTGCTTCTCATTGAGACACAGAGATGCAACAGCAGATATGTCTATGACAACCTGATCACA	NM_005656.2:1290	No	NM_005656;NM_001135099	N/A
TMUB2	NM_024107.2	79	84	ATTTCTCAGCCAAATACTCATCTTTTGAGACTGAAATCACACTGGCGGGAATGAAGATTGTGCCAGCCTTCTCTTATGGGCACCTAGCCGCCTTCACCTT	NM_024107.2:1485	No	NM_024107;NM_001076674;NM_177441	N/A
TNC	NM_002160.3	86	86	CGCCAACTGAAAAAGTGGGAAAGGATGTCTGGAGGCGAGGCGTCCCATTACAGAGGAAGGAGCTCGCTATATAAGCCAGCCAAAGTTGGCTGCACCGGCC	NM_002160.3:4	No	NM_002160	N/A
TNF	NM_000594.2	83	81	AGCAACAAGACCACCACTTCGAAACCTGGGATTCAGGAATGTGTGGCCTGCACAGTGAAGTGCTGGCAACCACTAAGAATTCAAACTGGGGCCTCCAGAA	NM_000594.2:1010	No	NM_000594	N/A
TNFAIP3	NM_006290.2	82	79	CAAAGCCCTCATCGACAGAAACATCCAGGCCACCCTGGAAAGCCAGAAGAAACTCAACTGGTGTCGAGAAGTCCGGAAGCTTGTGGCGCTGAAAACGAAC	NM_006290.2:260	No	NM_006290;NM_001270508;NM_001270507	N/A
TNFRSF10A	NM_003844.2	80	82	CACAACGAGATTCTGAGCAACGCAGACTCGCTGTCCACTTTCGTCTCTGAGCAGCAAATGGAAAGCCAGGAGCCGGCAGATTTGACAGGTGTCACTGTAC	NM_003844.2:950	No	NM_003844	N/A
TNFRSF10B	NM_003842.3	82	81	GCATCTCCTGCAAATATGGACAGGACTATAGCACTCACTGGAATGACCTCCTTTTCTGCTTGCGCTGCACCAGGTGTGATTCAGGTGAAGTGGAGCTAAG	NM_003842.3:565	No	NM_003842;NR_027140;NM_147187	N/A
TNFRSF10C	NM_003841.2	81	81	TGCAGCTGTGGGAACCTCTCCACGCGCACGAACTCAGCCAACGATTTCTGATAGATTTTTGGGAGTTTGACCAGAGATGCAAGGGGTGAAGGAGCGCTTC	NM_003841.2:5	No	NM_003841	N/A
TNFRSF10D	NM_003840.3	80	82	GTATCTTTGGGAAGCCATGTGTCTGGTTTGTCGTGCTGGGACAGTCATGGGACTGCATCTTCCGACTTGTCCACAGCAGATGAGGACAGTGAGAATTAAG	NM_003840.3:2380	No	NM_003840	N/A
TNFSF10	NM_003810.2	82	79	GGGGGGACCCAGCCTGGGACAGACCTGCGTGCTGATCGTGATCTTCACAGTGCTCCTGCAGTCTCTCTGTGTGGCTGTAACTTACGTGTACTTTACCAAC	NM_003810.2:115	No	NM_003810;NR_033994;NM_001190943;NM_001190942	N/A
TNN	NM_022093.1	83	81	GCGGTATGAGGTGAGAGTGGATTTACAGACTGCCAATGAATCTGCCTATGCTATATATGATTTCTTCCAAGTGGCCTCCAGCAAGGAGCGGTATAAGCTG	NM_022093.1:3580	No	NM_022093	N/A
TNR	NM_003285.2	84	79	CAAAAGACATCACAATTAGCAATGTGACCAAGGACTCAGTGATGGTCTCCTGGAGCCCTCCTGTTGCATCTTTCGATTACTACCGAGTATCATATCGACC	NM_003285.2:3154	No	NM_003285	N/A
TP53	NM_000546.2	81	79	GGGGAGCAGGGCTCACTCCAGCCACCTGAAGTCCAAAAAGGGTCAGTCTACCTCCCGCCATAAAAAACTCATGTTCAAGACAGAAGGGCCTGACTCAGAC	NM_000546.2:1330	No	NM_000546;NM_001126117;NM_001126118;NM_001126113;NM_001276760;NM_001276699;NM_001276697;NM_001276695;NM_001126115;NM_001276761;NM_001126116;NM_001126112;NM_001276696;NM_001276698;NM_001126114	N/A
TPO	NM_175722.1	79	81	ATGTTCCCAAAATCACCGTACGACTCTTTTCCAAACACAGGCAAATCGGAAATCAGCAGGACGACTGTTTTCCCAACACGGGTAAATCTAGTACCATGTC	NM_175722.1:2400	No	NM_175722;NM_000547;NM_175719;NM_175721;NM_001206745;NM_001206744	N/A
TRAF7	NM_032271.2	82	81	AGTTTGACGTCCTGGACGAAAACCAGAGCAAGCTCAGCGAGGACCTCATGGAGTTCCGGCGGGACGCATCCATGTTAAATGACGAGCTGTCCCACATCAA	NM_032271.2:1105	No	NM_032271	N/A
TRIM39	NM_021253.3	82	81	CTGCTATTCGGGTAATCTTCACAGAAATGACTGAGAGAAGAATCTGCAGTTTACTGAGGGCATTTCAGTTCCTCCTACCACCTCAACAGGACTTTGTCCA	NM_021253.3:3140	No	NM_021253;NM_172016	N/A
TSC1	NM_000368.3	83	81	AAGACACCAGGTTGACAGCACTGGAAACTGAAGTACCAGTTGTCGCTAGAACAGTTTGGTAGTGGCCCCAATGAAGAACCTTCAGAACCTGTAGCACACG	NM_000368.3:100	No	NM_000368;NM_001162427;NM_001162426	N/A
TSHR	NM_001018036.2	81	78	GGATATGCTTTCAATGGGACAAAGCTGGATGCTGTTTACCTAAACAAGAATAAATACCTGACAGTTATTGACAAAGATGCATTTGGAGGAGTATACAGTG	NM_001018036.2:735	No	NM_001018036;NM_001142626;NM_000369	N/A
TSLP	NM_033035.4	81	84	GACTGGCTTCATGGCAGTAATTCTCGGCTGTAGTTGCATAAGCATTGCTCAAGAGGAAAATCCAAAAGTGCAGCAGGAGAACTCTTTTCCCTGAAAAAGG	NM_033035.4:899	No	NM_033035;NR_045089;NM_138551	N/A
TSPAN7	NM_004615.3	81	80	GGCGTTTGGAATCGCATTCTCCCAGTTAATTGGCATGCTGCTGGCCTGCTGTCTGTCCCGGTTCATCACGGCCAATCAGTATGAGATGGTGTAAGGAGAA	NM_004615.3:725	No	NM_004615	N/A
TTC31	NR_027749.1	83	80	GGGATATTGTGAGGATGGAAAGCGAAAGTGTGAGAAAATACCTCCCAAGTGCCTGGTACATAGTGGGTGCTAAATAAACCACTTTTTGTCTGCAACTGTC	NR_027749.1:2720	No	NR_027749;NM_022492	N/A
TTK	NM_003318.3	78	76	AACCAGAGGTTCCAGAGAGTAACCAGAAACAGTGGCAATCTAAGAGAAAGTCAGAGTGTATTAACCAGAATCCTGCTGCATCTTCAAATCACTGGCAGAT	NM_003318.3:1200	No	NM_003318;NM_001166691	N/A
U2AF1	NM_001025203.1	84	82	GAGACCACCTGGTGGGGAACGTGTACGTCAAGTTTCGCCGTGAGGAAGATGCGGAAAAGGCTGTGATTGACTTGAATAACCGTTGGTTTAATGGACAGCC	NM_001025203.1:400	No	NM_001025203;NM_001025204;NM_006758	N/A
UBB	NM_018955.2	82	82	TTTGCGCTCCGCCAGCCCGGAGCATTTAGGGGCGGTTGGCTTTGTTGGGTGAGCTTGTTTGTGTCCCTGTGGGTGGACGTGGTTGGTGATTGGCAGGATC	NM_018955.2:15	No	NM_018955	NM_001281716;NM_001281720;NM_001281717;NM_001281719;NM_001281718
UBE2T	NM_014176.3	80	83	AAACAAAAGGCTGATGAGGAAGAGATGCTTGATAATCTACCAGAGGCTGGTGACTCCAGAGTACACAACTCAACACAGAAAAGGAAGGCCAGTCAGCTAG	NM_014176.3:595	No	NM_014176	N/A
USP39	NM_001256725.1	82	81	TATGCCAACGCTGTCCTTCAGGCTCTATCTAATGTTCCTCCTCTCCGGAACTACTTTCTGGAAGAAGACAATTATAAGAACATCAAACGTCCTCCAGGGG	NM_001256725.1:806	No	NM_001256725;NR_046347;NM_001256728;NM_001256727;NM_001256726;NM_006590	N/A
UTY	NM_007125.3	78	81	GTTGTTCCATCCCAGAGACTACCCTTTTCTCCATAGACGTGACCATCAACCAACCAGCGGTCAGAATCAGTCAGCCTCTGTCATGTTCCTAGGTCCTTGG	NM_007125.3:450	No	NM_007125;NR_047647;NR_047646;NR_047645;NR_047644;NR_047643;NR_047642;NR_047641;NR_047640;NR_047639;NR_047636;NR_047634;NR_047633;NR_047632;NR_047631;NR_047630;NR_047629;NR_047627;NR_047622;NR_047618;NR_047621;NR_047617;NR_047616;NR_047614;NR_047613;NR_047612;NR_047611;NR_047609;NR_047610;NR_047608;NR_047606;NR_047607;NR_047605;NR_047602;NR_047604;NR_047603;NR_047600;NR_047598;NR_047597;NR_047596…	NM_182660;NM_182659;NR_047637;NR_047625;NR_047615;NM_001258263;NM_001258270;NM_001258267;NR_047628;NR_047635;NR_047626;NM_001258249;NR_047620;NM_001258250;NR_047601;NR_047623;NM_001258268;NM_001258251;NR_047599;NM_001258256;NR_047638;NM_001258254;NR_047619;NM_001258269;NM_001258253;NR_047624
VEGFA	NM_001025366.1	82	82	GAGTCCAACATCACCATGCAGATTATGCGGATCAAACCTCACCAAGGCCAGCACATAGGAGAGATGAGCTTCCTACAGCACAACAAATGTGAATGCAGAC	NM_001025366.1:1325	No	NM_001025366;NM_001171629;NM_001171623;NM_001204385;NM_001171624;NM_001025368;NM_001287044;NM_003376;NM_001171628;NM_001025370;NM_001033756;NM_001171630;NM_001171627;NM_001171625;NM_001171622;NM_001025369;NM_001025367;NM_001204384;NM_001171626	N/A
VEGFC	NM_005429.2	81	79	GGCGAGGCCACGGCTTATGCAAGCAAAGATCTGGAGGAGCAGTTACGGTCTGTGTCCAGTGTAGATGAACTCATGACTGTACTCTACCCAGAATATTGGA	NM_005429.2:565	No	NM_005429	N/A
VHL	NM_000551.2	85	85	GGAAGACTGAGGCATCCGTGAGGCAGGGACAAGTCTTTCTCCTCTTTGAGACCCCAGTGCCTGCACATCATGAGCCTTCAGTCAGGGTTTGTCAGAGGAA	NM_000551.2:1280	No	NM_000551;NM_198156	N/A
VPS33B	NM_018668.3	83	78	TTTTCCTGACGACAGCAGTCACAAACAGCGCTCGCCTTATGGAGGCCATGAGTGAGGTGAAAGCCTGATGTTTTTCCCGGCCAGTGTTGACATCTTCCCT	NM_018668.3:2140	No	NM_018668	N/A
WEE1	NM_003390.3	83	82	TATGCCATTAAGCGATCAAAAAAGCCATTGGCGGGCTCTGTTGATGAGCAGAACGCTTTGAGAGAAGTATATGCTCATGCAGTGCTTGGACAGCATTCTC	NM_003390.3:1225	No	NM_003390;NM_001143976	N/A
WHSC1	NM_007331.1	79	79	AAAAGAGTGCACGCCAGTATCACGTACAGTTCTTTGGTGACGCCCCAGAAAGAGCTTGGATATTTGAGAAGAGCCTCGTAGCTTTTGAAGGAGAAGGACA	NM_007331.1:1260	No	NM_007331;NM_133334;NM_133331;NM_133335;NM_133330;NM_001042424	N/A
WHSC1L1	NM_017778.2	81	83	GAAAGGGAAAGTTAAGGATGCTGGAGCAGAACAATGGATTTCTCTTTCTCTTTCATGCAAGGGATCATGGGAAACACAATTCAGCAACCACCTCAACTCA	NM_017778.2:485	No	NM_017778;NM_023034	N/A
WIF1	NM_007191.2	80	81	ACGATGTATGAATGGTGGACTTTGTGTGACTCCTGGTTTCTGCATCTGCCCACCTGGATTCTATGGAGTGAACTGTGACAAAGCAAACTGCTCAACCACC	NM_007191.2:765	No	NM_007191	N/A
WNT10A	NM_025216.2	82	81	GGTGGCAATGCAAGGCACTGAGGCCACAGATGTGAGTAAGCGAGACACAACACTTGTCCTCTTGGAGGTTACATTCTTGCTGGGGGGAGGCATGGGCAAT	NM_025216.2:2255	No	NM_025216	N/A
WNT10B	NM_003394.2	80	82	GAGAGTTGTCTGTCCAGGCCCTTAGGGAAGTTGTCTCCTTCCATTCAGATGTTAATGGGGACCCTCCAAAGGAAGGGGTTTTCCCATGACTCTTGGAGCC	NM_003394.2:2070	No	NM_003394	N/A
WNT11	NM_004626.2	83	82	CCTGACTTCTGCATGAAGAATGAGAAGGTGGGCTCCCACGGGACACAAGACAGGCAGTGCAACAAGACATCCAACGGAAGCGACAGCTGCGACCTTATGT	NM_004626.2:960	No	NM_004626	N/A
WNT16	NM_057168.1	79	83	GAAGATAATCTGTTTCCTAAGCAAGAAATAACAGGAAAGATCCCTTATGCCAGGAGGCCTGCCATACTCAGGATAAGATCCTTGAATATGGAACTTAGTT	NM_057168.1:1621	No	NM_057168;NM_016087	N/A
WNT2	NM_003391.2	80	80	GATGTAACAAGGTGGGGACGTGTGTCCTTTGGTACTATGGTGTGTTGTATCTTTGTAAGAGCAAAAGCCTCAGAAAGGGATTGCTTTGCATTACTGTCCC	NM_003391.2:2014	No	NM_003391;NR_024047	N/A
WNT2B	NM_024494.1	79	78	CGACACTTCTTGGTGTGCAAGAGGAAGGGTACCTGTAGAGAGCTTCTTTTTGTTTCTACCTGGCCAAAGTTAGATGGGACAAAGATGAATGGCATGTCCC	NM_024494.1:1530	No	NM_024494;NM_004185	N/A
WNT3	NM_030753.3	86	74	CCAACTCGCCTGTGGACGGGGAGGCTCTCCCTCTCTCTCATCTTACATTTCTCACCCTACTCTGGATGGTGTGTGGTTTTTAAAGAAGGGGGCTTTCTTT	NM_030753.3:1335	No	NM_030753	N/A
WNT4	NM_030761.3	81	83	GGGTCAGCCCACAGGGCTTCCAGTGGTCAGGATGCTCTGACAACATCGCCTACGGTGTGGCCTTCTCACAGTCGTTTGTGGATGTGCGGGAGAGAAGCAA	NM_030761.3:625	No	NM_030761	N/A
WNT5A	NM_003392.3	81	82	ACCCTGTTCAGATGTCAGAAGTATATATTATAGGAGCACAGCCTCTCTGCAGCCAACTGGCAGGACTTTCTCAAGGACAGAAGAAACTGTGCCACTTGTA	NM_003392.3:475	No	NM_003392;NM_001256105	N/A
WNT5B	NM_032642.2	80	80	GGTGCTCTCTTACTCTTTCATCCACGTGCACTTGTGCGGCATCTGCAGTTTACAGGAACGGCTCCTTCCCTAAAATGAGAAGTCCAAGGTCATCTCTGGC	NM_032642.2:1745	No	NM_032642;NM_030775	N/A
WNT6	NM_006522.3	83	85	ACCGCCAGGAGAGCGTGCAGCTCGAAGAGAACTGCCTGTGCCGCTTCCACTGGTGCTGCGTAGTACAGTGCCACCGCTGCCGTGTGCGCAAGGAGCTCAG	NM_006522.3:1200	No	NM_006522	N/A
WNT7A	NM_004625.3	82	83	CTGCCTGGGCCACCTCTTTCTCAGCCTGGGCATGGTCTACCTCCGGATCGGTGGCTTCTCCTCAGTGGTAGCTCTGGGCGCAAGCATCATCTGTAACAAG	NM_004625.3:325	No	NM_004625	N/A
WNT7B	NM_058238.1	90	91	GACACAGAAAAGCTACGCCGGCTGGCCTCTCCAGACCAGTTCCCAGGCTGGGTCTGCCGCTGGGCCCTGGGGCGGTGGGGACAGATGTTGACACAAATTA	NM_058238.1:1535	No	NM_058238	N/A
WT1	NM_000378.3	82	83	TCAGAGAGCAAGGCATCGGGGGTGAATCTTGTCTAACATTCCCGAGGTCAGCCAGGCTGCTAACCTGGAAAGCAGGATGTAGTTCTGCCAGGCAACTTTT	NM_000378.3:2160	No	NM_000378;NM_001198551;NM_024426;NM_001198552;NM_024424	N/A
XPA	NM_000380.3	82	80	CGACGGCGGCTGCGGCTACTGGAGGCATGGCTAATGTAAAAGCAGCCCCAAAGATAATTGACACAGGAGGAGGCTTCATT	NM_000380.3:265	No	NM_000380;NR_027302	N/A
XRCC4	NM_003401.3	83	84	TGCAATCTGTTCTGAAATGACTGCTGACCGAGATCCAGTCTATGATGAGAGTACTGATGAGGAAAGTGAAAACCAAACTGATCTCTCTGGGTTGGCTTCA	NM_003401.3:772	No	NM_003401;NM_022550;NM_022406	N/A
ZAK	NM_016653.2	82	80	GACACGAGCCTTCCTGACAAGTGTAACTCATTCCTACACAACAAGGCGGAGTGGAGGTGCGAAATTGAGGCAACTCTTGAGAGGCTAAAGAAACTAGAGC	NM_016653.2:995	No	NM_016653;NM_133646	N/A
ZBTB16	NM_006006.4	82	79	TCCTGGATAGTTTGCGGCTGAGAATGCACTTACTGGCTCATTCAGCGGGTGCCAAAGCCTTTGTCTGTGATCAGTGCGGTGCACAGTTTTCGAAGGAGGA	NM_006006.4:1585	No	NM_006006;NM_001018011	N/A
ZBTB32	NM_014383.1	83	83	AGGCCGTCTCGGCCCTCGACCTCTCCCTGTTGTCCTTCTTCCTCCACCACCTGACGGGGTGTCGGTAGCGTCTTAGCCAAGAGTCCAATTAAAGAACGAA	NM_014383.1:1620	No	NM_014383	N/A
ZC3H14	NM_001160103.1	80	83	TTGGGGCATGTTTGTGCACTGCTGTTGTGAGGATCAGCATATGAAATTGACATCATGGTTAGTCATGGTACTGCAGCTTAGGGGGCTACACGGTTGCTGT	NM_001160103.1:2690	No	NM_001160103;NM_001160104;NM_207662;NM_207660;NM_207661;NM_024824	N/A
ZIC2	NM_007129.2	81	80	AAAAATAAAAACCCACAAAAATGTTGAACCAAACCTCCCTGCTAATCTCCATGCCCACGTTCTTTCCCACCCTGTTCCCAGTCTTCTGACAAACTGTGTA	NM_007129.2:1849	No	NM_007129	N/A
ZKSCAN5	NM_014569.3	81	84	CCCAGAAATAGACCTCTCCTGTAGAGTGGTGATATACAGAATGAGTTTCAGTTTGCATTGCAGCTGGGATTGAAAGTAATCAGTCGTGAGCAGGCAGGCA	NM_014569.3:3688	No	NM_014569;NM_145102	N/A
ZNF143	NM_003442.5	84	83	TGAGCATGCAGGCTGTGGGAAGGCATTTGCAACAGGTTATGGATTAAAAAGTCACGTCAGAACTCATACAGGAGAAAAGCCATATCGGTGTTCGGAAGAT	NM_003442.5:925	No	NM_003442;NM_001282657;NM_001282656	N/A
ZNF346	NM_012279.2	82	79	CACTGAAGCATCCAAATAAAGAATTTCCCTCATGGGCCAGACTACAACTTAACAGACCTAGGGTTTTGAGCCATATTGCCATTGGATCTAGTATGTCTGT	NM_012279.2:2260	No	NM_012279	N/A
ZNF384	NM_133476.3	81	82	CGGCAGGAGGAAGAGAGAGAGAGGGTAGAATGGAAGAATCTCACTTCAATTCTAACCCGTACTTCTGGCCTTCTATCCCCACAGTCTCAGGTCAGATCGA	NM_133476.3:300	No	NM_133476;NM_001135734;NM_001039920	N/A
